# Supplementary material for: 4-(9-Anthr­yl)-1-(3-bromo­phen­yl)spiro­[azetidine-3,9′-xanthen]-2-one
Source: Acta Crystallogr Sect E Struct Rep Online. 2009 Sep 26;65(Pt 10):o2522–3. doi: 10.1107/S1600536809037830 (PMC2970342; doi:10.1107/S1600536809037830)
Supplement: Supplementary file 2 [file e-65-o2522-Isup2.hkl]

#
# h,k,l, Fc-squared, Fo-squared, sigma(Fo-squared) and status flag
#
data_I
_shelx_title ' EEB14'
_shelx_refln_list_code          4
_shelx_F_calc_maximum      244.07
_exptl_crystal_F_000      1160.00
_reflns_d_resolution_high  0.7966
 
loop_
 _symmetry_equiv_pos_as_xyz
 'x, y, z'
 '-x, y+1/2, -z+1/2'
 '-x, -y, -z'
 'x, -y-1/2, z-1/2'
 
_cell_length_a    11.1143
_cell_length_b    19.9412
_cell_length_c    14.0317
_cell_angle_alpha  90.000
_cell_angle_beta  122.106
_cell_angle_gamma  90.000
 
_shelx_F_squared_multiplier     1.000
 
loop_
 _refln_index_h
 _refln_index_k
 _refln_index_l
 _refln_F_squared_calc
 _refln_F_squared_meas
 _refln_F_squared_sigma
 _refln_observed_status
   1   0   0     1104.03     1304.33     17.10 o
   2   0   0     3533.20     3616.36     30.72 o
   3   0   0     5394.67     5135.53     72.86 o
   4   0   0     3605.00     3368.06     47.02 o
   5   0   0     1106.34     1222.87     27.84 o
   6   0   0       99.64       88.66      8.11 o
   7   0   0       13.11       15.79      8.76 o
   8   0   0        9.33       16.86     10.81 o
   9   0   0       16.91       15.48      7.73 o
  10   0   0       53.96       57.58     10.06 o
  11   0   0       74.87       90.38      9.13 o
   1   1   0     6050.35     6024.73     41.18 o
   2   1   0    33597.32    31736.80    236.66 o
   3   1   0     5737.19     5786.98     73.01 o
   4   1   0       79.23       53.35      6.51 o
   5   1   0     2873.11     2871.82     31.77 o
   6   1   0     1101.95     1115.55     11.26 o
   7   1   0        0.72        2.26      5.53 o
   8   1   0      848.73      873.62     11.52 o
   9   1   0        4.96        8.08      5.15 o
  10   1   0        3.43       18.26      6.08 o
  11   1   0       15.62       28.19      6.88 o
   1   2   0      622.93      720.78     10.24 o
   2   2   0      741.44      687.89      8.04 o
   3   2   0    13610.43    13372.08     69.13 o
   4   2   0     4772.72     4972.82     46.50 o
   5   2   0      931.77      967.58     13.93 o
   6   2   0     2650.42     2658.57     28.03 o
   7   2   0      789.35      760.51      7.37 o
   8   2   0       17.68       22.74      5.80 o
   9   2   0      107.57      127.81     10.01 o
  10   2   0       19.05       36.33      8.02 o
  11   2   0        3.34       12.12      6.77 o
   1   3   0      790.13      766.16     11.19 o
   2   3   0     1898.28     1850.77     13.72 o
   3   3   0      524.40      576.02      7.08 o
   4   3   0     6520.76     6575.30     61.84 o
   5   3   0     3699.45     3536.28     42.87 o
   6   3   0      155.57      142.36      5.96 o
   7   3   0       10.95       15.87      5.18 o
   8   3   0      819.25      810.79     15.00 o
   9   3   0      234.49      220.67      5.51 o
  10   3   0       11.30       25.86      7.17 o
  11   3   0        8.74       10.83      7.14 o
   0   4   0      850.54      774.23     12.86 o
   1   4   0      445.33      489.04      9.19 o
   2   4   0      282.54      353.13      7.50 o
   3   4   0    13574.37    13054.38     63.65 o
   4   4   0      757.07      689.87      7.65 o
   5   4   0       20.06       23.53      5.93 o
   6   4   0     1730.82     1679.33     23.59 o
   7   4   0      931.22      885.67     20.57 o
   8   4   0       94.49       97.75      5.52 o
   9   4   0       36.14       35.28      6.42 o
  10   4   0      342.43      327.44     11.89 o
  11   4   0       32.58       34.34      6.43 o
   1   5   0     3924.39     3959.47     18.90 o
   2   5   0    10878.79    10902.22     76.85 o
   3   5   0        7.54       10.17      5.85 o
   4   5   0     1899.96     1683.31     42.26 o
   5   5   0     2310.67     2254.06     16.97 o
   6   5   0     1102.57     1088.69     18.31 o
   7   5   0      175.13      177.62      7.77 o
   8   5   0       40.21       61.97      5.88 o
   9   5   0      164.42      164.55      6.53 o
  10   5   0       10.69       17.86      5.91 o
  11   5   0        0.31       17.99      5.55 o
   0   6   0    29615.57    28329.19    178.14 o
   1   6   0      191.11      177.28      6.79 o
   2   6   0     1393.61     1426.37     21.67 o
   3   6   0     1569.69     1474.11     17.84 o
   4   6   0     3636.42     3515.53     19.67 o
   5   6   0      215.39      225.29      5.93 o
   6   6   0       61.48       53.53      6.00 o
   7   6   0     1071.21     1037.85     13.43 o
   8   6   0        8.17       -1.60      5.34 o
   9   6   0       13.29       17.69      5.63 o
  10   6   0       31.08       43.09      5.89 o
  11   6   0        0.22       -7.86      5.92 o
   1   7   0      727.35      671.13      7.95 o
   2   7   0    11105.62    11228.06    119.15 o
   3   7   0      115.42      112.69      7.43 o
   4   7   0      219.57      164.23      6.99 o
   5   7   0     1690.42     1618.29     20.57 o
   6   7   0      542.02      571.76      6.62 o
   7   7   0       81.22       97.16      5.80 o
   8   7   0     1161.65     1185.09     13.43 o
   9   7   0       16.71       17.37      6.11 o
  10   7   0       48.72       51.48      7.00 o
  11   7   0       44.42       42.51      6.72 o
   0   8   0    12385.66    12395.08    136.35 o
   1   8   0      171.06      133.28      6.48 o
   2   8   0       37.65       66.92      7.58 o
   3   8   0     5576.25     5626.96     52.77 o
   4   8   0      739.26      779.12     12.05 o
   5   8   0      172.47      155.44      8.09 o
   6   8   0     1141.62     1159.15      8.26 o
   7   8   0       43.71       55.48      6.92 o
   8   8   0      447.41      434.66     11.43 o
   9   8   0      156.77      146.35      6.72 o
  10   8   0      144.73      142.49      6.50 o
  11   8   0        9.24       12.02      6.74 o
   1   9   0    12730.72    13026.99    153.39 o
   2   9   0     1470.55     1262.54     12.00 o
   3   9   0     1006.61     1062.92     10.74 o
   4   9   0     2080.81     2152.75     26.16 o
   5   9   0      568.84      516.32      7.25 o
   6   9   0      434.84      437.33      9.07 o
   7   9   0      596.14      590.68      7.18 o
   8   9   0       86.44      101.84      6.47 o
   9   9   0        9.79        6.47      7.07 o
  10   9   0        0.30       10.95      5.24 o
  11   9   0        4.43       10.91      5.46 o
   0  10   0     4978.91     4705.51     53.03 o
   1  10   0     2515.01     2475.63     27.47 o
   2  10   0        9.97       19.11      7.25 o
   3  10   0     4221.87     4286.83     75.77 o
   4  10   0      357.71      331.02      7.33 o
   5  10   0       15.14       11.33      6.05 o
   6  10   0      303.74      328.29      7.99 o
   7  10   0       67.07       73.74      9.28 o
   8  10   0        1.87      -10.36      8.20 o
   9  10   0      325.98      309.72     11.14 o
  10  10   0       15.21       24.32      7.00 o
   1  11   0     8574.21     8853.29     94.59 o
   2  11   0     3503.71     3347.53     48.52 o
   3  11   0       95.91       91.73      6.13 o
   4  11   0      245.98      256.89      6.82 o
   5  11   0     1305.92     1334.99     25.79 o
   6  11   0       12.06        3.70      6.71 o
   7  11   0        5.75       18.21      6.50 o
   8  11   0       54.78       85.22      7.80 o
   9  11   0       73.60       59.38      5.89 o
  10  11   0        1.04       13.97      7.14 o
   0  12   0     2410.42     2092.31     60.59 o
   1  12   0     1606.28     1595.68     20.67 o
   2  12   0      552.82      589.20      7.35 o
   3  12   0     1517.35     1514.58     22.78 o
   4  12   0     3236.04     3246.79     44.68 o
   5  12   0      224.56      216.10      6.58 o
   6  12   0     1760.42     1871.68     12.81 o
   7  12   0      392.52      408.32      6.73 o
   8  12   0        8.52        4.59      5.86 o
   9  12   0       29.23       34.33      6.92 o
  10  12   0        0.86       11.10      6.68 o
   1  13   0       15.02       16.76      6.74 o
   2  13   0      946.54      892.80     10.74 o
   3  13   0       67.82       68.68      6.57 o
   4  13   0     2299.85     2345.38     31.77 o
   5  13   0     1520.13     1461.61     25.47 o
   6  13   0      120.48      126.97      6.51 o
   7  13   0       81.74      106.34      6.14 o
   8  13   0       97.40      102.60      5.62 o
   9  13   0       59.87       43.48      6.46 o
  10  13   0        0.15       10.48      6.86 o
   0  14   0      451.91      429.87     15.12 o
   1  14   0       40.60       55.67      6.57 o
   2  14   0      208.11      209.99      7.13 o
   3  14   0     1971.33     2013.30     27.01 o
   4  14   0       30.63       37.07      6.04 o
   5  14   0     1195.72     1223.48     17.63 o
   6  14   0      251.65      282.87      9.29 o
   7  14   0      149.77      149.63      5.79 o
   8  14   0        2.65       -1.71      6.02 o
   9  14   0      109.87      109.80      8.07 o
   1  15   0      922.63      924.98     18.60 o
   2  15   0      378.11      367.25      6.87 o
   3  15   0      187.03      212.14      7.18 o
   4  15   0      130.17      149.05      6.87 o
   5  15   0        8.60       18.39      5.80 o
   6  15   0       11.59       15.32      6.28 o
   7  15   0       86.99       86.59      6.04 o
   8  15   0      223.26      235.11      7.64 o
   9  15   0       16.96       16.85      6.68 o
   0  16   0      804.56      826.68     17.44 o
   1  16   0      730.57      731.96     11.15 o
   2  16   0      303.32      281.30      7.19 o
   3  16   0       13.47       40.44      6.88 o
   4  16   0      269.46      268.19      8.21 o
   5  16   0       17.43       27.59      6.81 o
   6  16   0      280.57      299.78     10.35 o
   7  16   0       20.86       24.91      5.88 o
   8  16   0       28.39       30.12      7.14 o
   9  16   0       53.94       58.37      5.88 o
   1  17   0      727.57      753.81     16.93 o
   2  17   0      256.17      233.48      7.07 o
   3  17   0      116.40      117.71      6.58 o
   4  17   0      119.92      161.85      7.39 o
   5  17   0      193.39      203.61      7.03 o
   6  17   0       32.21       32.27      9.03 o
   7  17   0       54.15       59.46      5.91 o
   8  17   0       31.13       40.47      6.59 o
   0  18   0      564.58      608.14     20.74 o
   1  18   0        6.50       17.63      7.14 o
   2  18   0       12.49        8.46      6.23 o
   3  18   0      832.72      861.28     15.61 o
   4  18   0       15.38       16.47      6.57 o
   5  18   0      130.52      121.59      6.27 o
   6  18   0      252.48      282.74      9.96 o
   7  18   0       32.01       26.85      6.85 o
   8  18   0        3.38        8.57      5.76 o
   1  19   0        4.31       18.00      6.95 o
   2  19   0      631.76      642.88     14.71 o
   3  19   0      108.74      114.90      7.03 o
   4  19   0      148.95      168.40      6.65 o
   5  19   0      156.20      158.12      6.64 o
   6  19   0       50.99       42.90      6.29 o
   7  19   0        8.90       12.52      7.72 o
   0  20   0       22.31       44.70      9.53 o
   1  20   0        9.78       15.60      6.64 o
   2  20   0        6.99       15.20      6.55 o
   3  20   0      309.36      312.79      9.61 o
   4  20   0       29.57       44.93      7.21 o
   5  20   0       90.35       95.35      9.86 o
   6  20   0      104.27      111.63      6.49 o
   7  20   0       27.31       40.19      7.92 o
   1  21   0      137.19      154.92      7.19 o
   2  21   0       31.28       58.65      7.43 o
   3  21   0       66.18       71.95      6.78 o
   4  21   0        7.61       19.28      7.38 o
   5  21   0      268.11      256.38     10.00 o
   6  21   0        6.18       -2.09      6.77 o
   0  22   0       67.54       88.70     12.04 o
   1  22   0       10.02       11.49      6.50 o
   2  22   0       15.85       17.12      6.71 o
   3  22   0      167.50      161.40      7.45 o
   4  22   0       10.14       21.78      7.17 o
   5  22   0       29.69       35.63      7.60 o
   1  23   0       81.04      103.69      7.48 o
   2  23   0        0.50       -1.10      6.52 o
   3  23   0        5.76        7.36      6.97 o
   4  23   0      122.78      136.38      7.66 o
   0  24   0       72.29       90.07     15.95 o
   1  24   0        1.17       15.65      7.73 o
   2  24   0       32.86       41.60      8.11 o
   3  24   0       15.99       18.00      6.60 o
 -12   1   1        0.05       -2.21      6.55 o
 -11   1   1       14.25       17.17      5.86 o
 -10   1   1       60.78       61.93      7.31 o
  -9   1   1        0.48        4.11      7.02 o
  -8   1   1      392.56      410.82      9.14 o
  -7   1   1      326.36      342.87      6.11 o
  -6   1   1       10.44        9.22      5.34 o
  -5   1   1      350.48      362.17      6.09 o
  -4   1   1      573.09      593.61      7.27 o
  -3   1   1     5906.36     6067.61     42.71 o
  -2   1   1      429.64      438.55      7.67 o
  -1   1   1     2999.17     3139.14     32.15 o
   0   1   1        1.26       37.72     16.15 o
   1   1   1      262.92      254.61      8.24 o
   2   1   1     5080.50     5556.76     34.49 o
   3   1   1       70.93       65.45      6.40 o
   4   1   1     1133.28     1245.59     13.68 o
   5   1   1      142.43      140.93      6.33 o
   6   1   1      415.33      439.42      9.07 o
   7   1   1     1098.64     1134.24     21.47 o
   8   1   1       43.10       79.76      7.07 o
   9   1   1       23.74       22.82      6.66 o
  10   1   1       30.33       37.05      5.77 o
  11   1   1        0.34       -2.30      8.02 o
 -12   2   1        0.09       -3.47      5.51 o
 -11   2   1        0.25        6.21      5.57 o
 -10   2   1       59.33       83.19      6.96 o
  -9   2   1       31.96       42.19      6.05 o
  -8   2   1      115.47      136.14      6.12 o
  -7   2   1      759.68      792.72     16.13 o
  -6   2   1      774.77      845.66     11.16 o
  -5   2   1      445.22      511.91      7.41 o
  -4   2   1      158.66      164.49      6.05 o
  -3   2   1      675.85      712.84      7.32 o
  -2   2   1      759.98      760.30      8.49 o
  -1   2   1     4278.35     4403.35     26.57 o
   0   2   1      230.02      317.98     10.09 o
   1   2   1     3039.63     3242.64     17.38 o
   2   2   1     5254.54     5503.23     54.42 o
   3   2   1     1224.37     1372.15     14.26 o
   4   2   1      998.89     1023.22     10.69 o
   5   2   1      321.53      332.10      8.88 o
   6   2   1        9.71       12.53      6.19 o
   7   2   1       67.82       67.68      5.65 o
   8   2   1       18.51       27.79      6.60 o
   9   2   1       75.76       72.98      8.29 o
  10   2   1        8.21        6.66      6.30 o
  11   2   1        1.28       18.09      6.02 o
 -12   3   1        2.29        6.64      6.00 o
 -11   3   1        0.38      -12.90      6.45 o
 -10   3   1        1.76        3.10      8.42 o
  -9   3   1        9.08       10.20      5.03 o
  -8   3   1       20.63       28.04      5.59 o
  -7   3   1       97.49      107.25      5.44 o
  -6   3   1        1.06        4.45      5.48 o
  -5   3   1      123.05      136.75      6.04 o
  -4   3   1        0.58       -0.13      5.65 o
  -3   3   1      625.07      634.02      7.55 o
  -2   3   1     3744.57     4026.95     18.81 o
  -1   3   1     9028.93     9701.00     50.59 o
   0   3   1     4566.22     5040.74     38.95 o
   1   3   1    40138.71    37412.63    205.76 o
   2   3   1      533.33      524.78      7.63 o
   3   3   1       35.81       53.05      5.70 o
   4   3   1     2127.57     2297.31     18.38 o
   5   3   1        2.74       13.49      5.81 o
   6   3   1       20.23       12.17      6.55 o
   7   3   1       17.99       17.19      5.45 o
   8   3   1        8.01       14.84      5.44 o
   9   3   1       55.78       50.47      5.77 o
  10   3   1       20.27       16.19      5.30 o
  11   3   1        6.27       17.41      6.28 o
 -12   4   1        0.11        6.21      8.35 o
 -11   4   1        1.85       10.74      6.58 o
 -10   4   1        0.29        3.14      5.35 o
  -9   4   1       85.49       78.77      5.86 o
  -8   4   1       59.11       57.40      6.32 o
  -7   4   1        3.79        6.83      5.58 o
  -6   4   1      292.96      279.62      5.81 o
  -5   4   1      652.24      595.52      6.14 o
  -4   4   1      955.17      929.02      8.78 o
  -3   4   1      432.97      418.22      6.90 o
  -2   4   1       38.28       36.89      6.30 o
  -1   4   1      986.89     1049.55     10.34 o
   0   4   1     3364.52     3466.55     28.54 o
   1   4   1     5884.68     6206.40     59.37 o
   2   4   1     3374.59     3556.55     18.00 o
   3   4   1      603.14      640.02      7.37 o
   4   4   1       57.45       68.88      5.77 o
   5   4   1      586.91      571.82      8.61 o
   6   4   1        3.86       12.55      6.60 o
   7   4   1        1.74       10.25      5.44 o
   8   4   1      445.07      427.82      7.33 o
   9   4   1        0.99       -7.16      6.44 o
  10   4   1       68.73       66.79      6.71 o
  11   4   1        2.31       10.56      5.99 o
 -11   5   1        0.10        3.96      6.57 o
 -10   5   1        3.76       22.21     10.46 o
  -9   5   1      109.84      110.27      6.15 o
  -8   5   1      147.44      131.60      5.97 o
  -7   5   1       22.44       29.16      5.16 o
  -6   5   1       35.77       42.63      6.20 o
  -5   5   1       22.23       34.71      5.18 o
  -4   5   1     1243.53     1350.76      8.25 o
  -3   5   1      582.32      661.09      8.20 o
  -2   5   1      673.10      768.67     13.94 o
  -1   5   1      155.33      186.64      7.17 o
   0   5   1     4434.67     4742.37     26.04 o
   1   5   1     2397.51     2344.71     23.48 o
   2   5   1     1726.44     1799.70     16.30 o
   3   5   1      527.52      518.16      7.42 o
   5   5   1      155.65      139.47      6.53 o
   6   5   1       11.34       15.51      6.17 o
   7   5   1      142.73      144.99      5.99 o
   8   5   1        0.70        3.65      6.46 o
   9   5   1       79.98       86.66      6.01 o
  10   5   1       12.41       14.43      6.00 o
  11   5   1       36.77       35.06      6.67 o
 -11   6   1       14.40       19.00      6.21 o
 -10   6   1      231.32      206.59      9.90 o
  -9   6   1        0.52        8.61      5.67 o
  -8   6   1      270.17      271.98      7.36 o
  -7   6   1      223.48      214.68      7.94 o
  -6   6   1       88.38      102.78      6.05 o
  -5   6   1       17.63       30.31      7.14 o
  -4   6   1       22.04       34.72      6.33 o
  -3   6   1      135.66      137.93      6.39 o
  -2   6   1       22.65       34.05      6.49 o
  -1   6   1      603.72      637.90      8.58 o
   0   6   1       41.71       53.17      5.99 o
   1   6   1       47.31       54.12      6.25 o
   2   6   1     4412.67     4588.20     42.39 o
   3   6   1      786.86      838.43      8.23 o
   4   6   1     1146.03     1116.17     10.80 o
   5   6   1       22.55       26.96      6.08 o
   6   6   1       88.07      100.90      6.02 o
   7   6   1      198.15      177.25      6.64 o
   8   6   1       12.43       14.91      8.13 o
   9   6   1       24.70       31.43      5.92 o
  10   6   1        4.78        2.90      5.92 o
  11   6   1       18.10       33.28      6.67 o
 -11   7   1        2.99        9.24      6.60 o
 -10   7   1      176.05      167.78      7.33 o
  -9   7   1      817.38      752.46     10.23 o
  -8   7   1      160.48      187.70      6.76 o
  -7   7   1       91.48       98.58      6.24 o
  -6   7   1      256.90      233.69     11.29 o
  -5   7   1     1065.40     1019.67     11.10 o
  -4   7   1      153.76      165.61      6.47 o
  -3   7   1       74.15       69.94      6.86 o
  -2   7   1        7.17       11.01      6.58 o
  -1   7   1     2388.27     2622.43     30.23 o
   0   7   1        7.12       14.22      6.48 o
   1   7   1       33.62       37.96      5.96 o
   2   7   1      163.61      207.40      6.80 o
   3   7   1       66.16       56.46      6.69 o
   4   7   1       74.66      102.33      6.40 o
   5   7   1      321.26      306.34      6.31 o
   6   7   1      101.08      103.41      6.50 o
   7   7   1       12.82       17.07      8.44 o
   8   7   1       39.87       35.18      6.24 o
   9   7   1        1.00        6.54      7.98 o
  10   7   1      294.68      244.23      5.74 o
 -11   8   1       25.94       23.05      5.98 o
 -10   8   1      130.25      128.57      8.95 o
  -9   8   1      241.66      214.89      6.39 o
  -8   8   1      171.00      163.56      6.46 o
  -7   8   1      325.70      309.30      7.79 o
  -6   8   1      528.38      512.68     20.43 o
  -5   8   1      482.93      500.61      7.48 o
  -4   8   1     1457.86     1497.95     11.45 o
  -3   8   1     1070.62     1089.28     11.88 o
  -2   8   1        1.26        8.75      6.54 o
  -1   8   1     1789.95     1935.69     18.12 o
   0   8   1      570.92      626.37      8.05 o
   1   8   1      109.53      112.88      6.25 o
   2   8   1      281.22      278.27      7.16 o
   3   8   1       37.83       42.85      6.36 o
   4   8   1      217.68      168.26      6.67 o
   5   8   1      623.82      596.27      6.63 o
   6   8   1      105.79      107.13      7.89 o
   7   8   1       91.42      103.88      5.89 o
   8   8   1      429.30      398.59      9.53 o
   9   8   1       74.84       82.94      6.17 o
  10   8   1      126.08      112.44      5.94 o
 -11   9   1       11.68        8.61      5.54 o
 -10   9   1       23.09       13.25      9.54 o
  -9   9   1      176.54      183.92      5.83 o
  -8   9   1        5.57       11.20      5.29 o
  -7   9   1       23.05       27.00      7.78 o
  -6   9   1      816.20      835.70      9.47 o
  -4   9   1       10.30        8.34      5.90 o
  -3   9   1       43.00       35.71      6.60 o
  -2   9   1      890.95      910.29      8.23 o
  -1   9   1      112.00      107.85      6.99 o
   0   9   1      830.96      798.98      7.36 o
   1   9   1      887.89      884.31     12.32 o
   2   9   1       14.96       36.25      6.09 o
   3   9   1     1342.64     1358.04     18.07 o
   4   9   1       99.32      106.88      6.71 o
   5   9   1      455.15      486.80      8.54 o
   6   9   1       37.93       27.15      6.90 o
   7   9   1      607.78      569.77      6.94 o
   8   9   1        3.88       23.98      7.19 o
   9   9   1       75.25       61.65      6.57 o
  10   9   1        1.53       17.36      6.34 o
 -11  10   1       17.25       25.40      6.24 o
 -10  10   1      110.12       87.85      5.90 o
  -9  10   1       85.40       97.09      6.52 o
  -8  10   1       95.09       91.98      6.30 o
  -7  10   1      717.34      691.28      7.58 o
  -6  10   1      272.21      259.55      6.42 o
  -5  10   1      268.84      283.24      7.89 o
  -4  10   1      142.16      129.57      5.62 o
  -3  10   1      734.18      737.61      7.96 o
  -2  10   1      804.67      883.53     11.76 o
  -1  10   1     1200.54     1275.12     13.70 o
   0  10   1     1070.17     1099.35      9.61 o
   1  10   1     2826.74     2949.66     30.11 o
   2  10   1        7.18        6.85      6.32 o
   3  10   1       50.53       43.47      5.88 o
   4  10   1      117.31      106.03      6.89 o
   5  10   1      119.93      103.37      6.96 o
   6  10   1      693.25      676.32      6.86 o
   7  10   1      205.08      174.81      5.99 o
   8  10   1        4.29        0.09      8.29 o
   9  10   1       36.48       51.87      6.67 o
  10  10   1       11.36       19.26      6.66 o
 -11  11   1        0.09        0.52      5.72 o
 -10  11   1       36.78       45.38      6.62 o
  -9  11   1      175.68      173.85      6.00 o
  -8  11   1       37.39       39.43      5.68 o
  -7  11   1      108.07      122.98      7.13 o
  -6  11   1       41.24       33.98      6.16 o
  -5  11   1     1497.07     1539.75     16.64 o
  -4  11   1      136.31      128.63      6.30 o
  -3  11   1      232.19      234.19      7.64 o
  -2  11   1      660.99      683.82     10.29 o
  -1  11   1      646.19      651.45     11.47 o
   0  11   1     1139.02     1131.88     12.74 o
   1  11   1     3381.27     3433.91     40.11 o
   2  11   1      391.12      376.79      7.76 o
   3  11   1      944.43      878.50     19.66 o
   4  11   1      706.49      697.33     12.38 o
   5  11   1      702.54      690.90      7.98 o
   6  11   1      469.97      404.68      7.85 o
   7  11   1      153.66      147.51      6.48 o
   8  11   1       62.82       74.86      6.66 o
   9  11   1       62.97       58.64      6.21 o
  10  11   1       10.25       23.64      6.40 o
 -10  12   1        5.09       -0.24      5.77 o
  -9  12   1       28.71       23.46      5.58 o
  -8  12   1        4.79        8.01      6.12 o
  -7  12   1      121.19      116.64      7.04 o
  -6  12   1      832.35      787.30      9.26 o
  -5  12   1      225.93      234.73      6.15 o
  -4  12   1      638.85      584.82     12.66 o
  -3  12   1      765.78      773.65      9.40 o
  -2  12   1      111.76      128.02      6.29 o
  -1  12   1       89.64       60.24      6.47 o
   0  12   1      548.05      568.30      6.85 o
   1  12   1      114.20      112.76      6.46 o
   2  12   1       51.36       47.39      7.36 o
   3  12   1       91.88       75.94      6.59 o
   4  12   1     1161.19     1057.14     17.94 o
   5  12   1      828.54      744.57     12.94 o
   6  12   1       22.25       26.31      5.65 o
   7  12   1      395.70      367.15      9.93 o
   8  12   1        4.07       20.96      7.43 o
   9  12   1       11.16       14.69      6.80 o
 -10  13   1        0.29       16.31      6.35 o
  -9  13   1       23.50       39.92      6.64 o
  -8  13   1      195.30      169.83      6.92 o
  -7  13   1       53.36       65.07      7.46 o
  -6  13   1       29.49       23.31      6.04 o
  -5  13   1      183.52      159.23      6.74 o
  -4  13   1      239.44      251.04      7.26 o
  -3  13   1       33.93       32.18      6.59 o
  -2  13   1     1099.58     1077.51     17.28 o
  -1  13   1       95.07       77.43      6.24 o
   0  13   1      214.80      228.60      6.98 o
   1  13   1        9.49       12.23      7.19 o
   2  13   1      312.38      311.70      8.85 o
   3  13   1      240.72      223.48     10.68 o
   4  13   1       39.50       51.82      8.09 o
   5  13   1       83.01       64.94      6.11 o
   6  13   1       23.22       26.80      6.64 o
   7  13   1       54.34       58.98      6.49 o
   8  13   1        7.64       18.90      6.18 o
   9  13   1       68.78       64.47      5.66 o
 -10  14   1       14.30       26.54      8.41 o
  -9  14   1       68.56       79.30      6.65 o
  -8  14   1       76.33       71.76      6.94 o
  -7  14   1      171.65      162.16      6.33 o
  -6  14   1       77.40       82.88      5.64 o
  -5  14   1       10.71       20.53      6.34 o
  -4  14   1      245.42      245.82      6.63 o
  -3  14   1      601.24      601.02     11.42 o
  -2  14   1      152.38      191.04      7.07 o
  -1  14   1      154.34      151.83      6.53 o
   0  14   1     1152.10     1161.05     18.39 o
   1  14   1     1904.90     1926.59     32.58 o
   2  14   1       34.49       31.06      7.32 o
   3  14   1       64.78       75.28      6.87 o
   4  14   1      445.91      394.38      7.56 o
   5  14   1        8.20       17.58      6.64 o
   6  14   1       11.76       18.31      8.26 o
   7  14   1       37.25       40.40      6.50 o
   8  14   1       97.76       77.25      6.33 o
   9  14   1        3.94        9.13      6.57 o
  -9  15   1      150.41      139.45      6.37 o
  -8  15   1       10.72       10.59      6.33 o
  -7  15   1       11.01       15.74      6.57 o
  -6  15   1      272.37      249.68      9.33 o
  -5  15   1      160.60      137.53      6.00 o
  -4  15   1      236.26      259.36      7.06 o
  -3  15   1      250.63      245.59      7.53 o
  -2  15   1      664.63      627.52      8.09 o
  -1  15   1      812.11      778.60     11.68 o
   0  15   1      626.55      613.75     10.69 o
   1  15   1       24.79       26.72      6.39 o
   2  15   1     1262.92     1222.21     19.66 o
   3  15   1     1187.27     1183.74     27.78 o
   4  15   1        1.18       -2.19      7.87 o
   5  15   1      119.89      120.39      8.03 o
   6  15   1      344.43      301.57      8.94 o
   7  15   1       14.71       17.53      5.93 o
   8  15   1       10.38       20.73      6.75 o
   9  15   1       25.73       19.95      6.14 o
  -9  16   1       16.68       13.93      6.48 o
  -8  16   1       16.22        9.57      6.57 o
  -7  16   1      129.11      122.26      9.34 o
  -6  16   1      507.67      492.01      9.11 o
  -5  16   1       14.77        9.98      6.58 o
  -4  16   1      102.06       88.99      6.41 o
  -3  16   1     1650.67     1676.93     26.09 o
  -2  16   1        1.41       15.33      6.61 o
  -1  16   1       95.21      112.44      6.60 o
   0  16   1      567.32      548.66     12.18 o
   1  16   1      428.24      401.40      7.43 o
   2  16   1      121.85      120.46      6.32 o
   3  16   1      192.34      198.37      6.70 o
   4  16   1      635.91      614.55     13.93 o
   5  16   1      223.12      204.20      6.75 o
   6  16   1        0.60        6.99      5.93 o
   7  16   1       49.62       54.28      6.24 o
   8  16   1       72.93       68.89      7.70 o
  -9  17   1       54.61       60.97      7.06 o
  -8  17   1      159.49      143.09      6.59 o
  -7  17   1        0.07       11.88      6.94 o
  -6  17   1       35.30       27.89      7.19 o
  -5  17   1      428.31      409.04     12.34 o
  -4  17   1      145.04      148.03      7.13 o
  -3  17   1        8.49       14.90      6.54 o
  -2  17   1      174.38      168.48      6.82 o
  -1  17   1      303.12      293.76      8.36 o
   0  17   1       19.58       21.91      7.29 o
   1  17   1      157.12      178.41      6.80 o
   2  17   1      332.22      323.26      8.26 o
   3  17   1       15.01       25.67      6.61 o
   4  17   1      629.82      582.41     26.40 o
   5  17   1      335.15      327.25      8.67 o
   6  17   1       78.24       63.26      7.13 o
   7  17   1      148.14      122.61      6.62 o
   8  17   1       10.67        9.86      7.31 o
  -8  18   1        1.05        3.03      5.92 o
  -7  18   1      136.41      133.05      7.82 o
  -6  18   1      227.81      234.87      6.06 o
  -5  18   1      145.92      148.79      6.35 o
  -4  18   1       15.91       29.62      6.91 o
  -3  18   1      393.06      383.54      7.10 o
  -2  18   1       51.63       66.04      6.97 o
  -1  18   1      192.84      196.72      6.81 o
   0  18   1      103.66      107.57      6.66 o
   1  18   1      143.31      144.09      6.73 o
   2  18   1       18.43        9.96      6.59 o
   3  18   1       21.67       30.50      7.42 o
   4  18   1       34.98       41.87      7.04 o
   5  18   1      142.30      121.77      7.19 o
   6  18   1       72.87       66.20      6.45 o
   7  18   1      134.92      125.71      6.69 o
  -8  19   1       60.76       59.26      6.24 o
  -7  19   1        1.15        5.07      8.03 o
  -6  19   1       72.85       78.37      7.32 o
  -5  19   1      504.19      471.01     13.33 o
  -4  19   1        5.24       13.71      6.22 o
  -3  19   1      143.01      119.74      6.73 o
  -2  19   1       63.53       78.12      6.42 o
  -1  19   1      295.43      291.58      7.01 o
   0  19   1      101.11      114.03      7.53 o
   1  19   1      222.01      239.33      6.94 o
   2  19   1        8.42       16.58      7.18 o
   3  19   1      248.69      234.22      8.23 o
   4  19   1       32.54       54.19      7.72 o
   5  19   1       81.51       83.87      8.27 o
   6  19   1       31.25       15.85      5.97 o
   7  19   1        1.25        6.00      6.39 o
  -7  20   1      120.92      115.12      7.46 o
  -6  20   1        3.16       10.04      6.59 o
  -5  20   1       37.39       36.20      6.86 o
  -4  20   1      112.56      100.89      6.61 o
  -3  20   1      173.96      173.66      6.38 o
  -2  20   1       58.81       55.01      7.29 o
  -1  20   1       30.94       20.14      6.61 o
   0  20   1      263.15      253.36      9.59 o
   1  20   1      183.30      164.99      7.21 o
   2  20   1       55.86       53.60      8.04 o
   3  20   1       34.03       28.73      7.27 o
   4  20   1      219.98      211.45      6.80 o
   5  20   1        2.05        0.69      6.67 o
   6  20   1       46.30       46.03      7.07 o
  -6  21   1       16.39       13.30      5.95 o
  -5  21   1      120.74      117.40      6.39 o
  -4  21   1        1.07        1.19      6.48 o
  -3  21   1        2.13       27.42      8.74 o
  -2  21   1      259.26      257.15      7.81 o
  -1  21   1      136.55      136.57      6.28 o
   0  21   1        0.55        0.63      7.09 o
   1  21   1       15.02        6.98      6.42 o
   2  21   1      274.15      246.86      7.32 o
   3  21   1      131.40      104.64      7.22 o
   4  21   1        1.33        4.13      6.72 o
   5  21   1        2.53       12.14      6.50 o
  -6  22   1       74.15       63.30      7.57 o
  -5  22   1       38.40       56.47      7.27 o
  -4  22   1      228.23      192.99     11.02 o
  -3  22   1      122.11      136.92      8.04 o
  -2  22   1       17.13       33.51      6.82 o
  -1  22   1       45.17       44.15      6.77 o
   0  22   1       26.81       27.47      6.36 o
   1  22   1       78.46       91.80      7.56 o
   2  22   1       48.17       42.39      7.77 o
   3  22   1       32.08       27.50      7.15 o
   4  22   1      190.41      177.58      8.37 o
   5  22   1        6.28       -2.91      6.66 o
  -5  23   1      174.46      166.63     12.58 o
  -4  23   1       26.11       25.80      7.42 o
  -3  23   1       41.57       50.41      8.50 o
  -2  23   1       19.43       20.53      7.27 o
  -1  23   1       85.51       86.33      6.61 o
   0  23   1       44.21       41.86      6.79 o
   1  23   1       45.45       37.68      6.49 o
   2  23   1       27.48       35.56      7.49 o
   3  23   1      112.16       90.12      7.23 o
   4  23   1       10.88       14.71      7.16 o
  -3  24   1       68.12       69.47      8.32 o
  -2  24   1       43.79       51.83      7.09 o
  -1  24   1        2.66        8.95      7.05 o
   0  24   1      147.90      135.34      7.13 o
   1  24   1       72.26       64.41      7.91 o
   2  24   1        0.59        9.66      8.59 o
 -12   0   2       12.97       37.96     14.90 o
 -11   0   2        3.32       15.27      8.44 o
 -10   0   2      331.01      306.98      9.04 o
  -9   0   2       58.31       73.62     15.02 o
  -8   0   2      147.20      118.26      9.07 o
  -7   0   2        6.55       14.32      7.06 o
  -6   0   2    10002.87    10177.10    161.05 o
  -5   0   2     1226.51      956.33     67.12 o
  -4   0   2        6.47        9.55      7.76 o
  -3   0   2    17990.02    17821.46     89.08 o
  -2   0   2    14312.49    14145.84     75.64 o
  -1   0   2    28325.28    28274.15    294.79 o
   0   0   2    36862.84    32774.30    500.01 o
   1   0   2    16896.80    16784.70    179.52 o
   2   0   2     4906.20     5240.61     53.67 o
   3   0   2      937.72     1098.91     12.55 o
   4   0   2     1355.70     1257.71     21.32 o
   5   0   2     1860.35     1833.40     37.35 o
   6   0   2      204.10      216.18      9.22 o
   7   0   2      869.33      815.92     83.91 o
   8   0   2       16.90       23.00      8.23 o
   9   0   2      125.63       95.26      9.33 o
  10   0   2       44.97       49.35     10.16 o
 -12   1   2        0.73       -1.86      6.45 o
 -11   1   2       19.83       29.96      7.80 o
 -10   1   2       48.88       57.72      6.37 o
  -9   1   2       51.80       53.44      5.76 o
  -8   1   2      504.11      500.04      8.71 o
  -7   1   2     1732.59     1748.95     16.80 o
  -6   1   2      306.62      335.41      6.54 o
  -5   1   2     5267.68     5109.35     58.94 o
  -4   1   2     5745.06     5569.49     27.28 o
  -3   1   2     6056.11     5895.63     25.45 o
  -2   1   2     1847.29     2097.01     12.33 o
  -1   1   2     9483.70     9886.01     51.59 o
   0   1   2     2043.29     2253.26     20.69 o
   1   1   2    50088.88    47375.95    386.43 o
   2   1   2    21468.56    20842.12    182.08 o
   3   1   2     4015.29     4088.90     41.96 o
   4   1   2      116.07      100.52      6.68 o
   5   1   2     1002.69      971.06     12.69 o
   6   1   2     1704.90     1645.52     27.98 o
   7   1   2       49.19       58.66      5.79 o
   8   1   2      362.08      396.87      9.70 o
   9   1   2      111.36      121.96      7.70 o
  10   1   2        1.82       11.98      6.45 o
 -12   2   2        0.43       14.75      6.45 o
 -11   2   2        1.15       -4.77      5.21 o
 -10   2   2       59.87       61.29      5.56 o
  -9   2   2      325.32      315.59      6.69 o
  -8   2   2       37.89       24.41      5.72 o
  -7   2   2        4.29        9.32      6.37 o
  -6   2   2     2992.15     2787.70     31.33 o
  -5   2   2     6266.02     6129.58     43.45 o
  -4   2   2      348.38      354.73      6.67 o
  -3   2   2     6733.35     6706.18     38.13 o
  -2   2   2    36047.22    33404.86    145.94 o
  -1   2   2    10164.96     9547.11     88.88 o
   1   2   2    20173.57    19620.44    168.54 o
   2   2   2     3508.54     3655.18     31.15 o
   3   2   2     1424.34     1347.93     14.38 o
   4   2   2     4072.60     3949.65     46.28 o
   5   2   2      364.04      354.73      5.97 o
   6   2   2        7.72       18.09      5.98 o
   7   2   2      477.11      498.77     10.23 o
   8   2   2      117.17      121.67      6.34 o
   9   2   2        2.03       19.90      7.13 o
  10   2   2        0.36        1.94      6.42 o
 -12   3   2        1.00       13.70      6.09 o
 -11   3   2       28.42       26.43      5.50 o
 -10   3   2       29.17       43.01      5.46 o
  -9   3   2       31.97       32.70      4.81 o
  -8   3   2      958.80      929.31      9.41 o
  -7   3   2      871.29      862.12     10.62 o
  -6   3   2        7.15       17.94      5.64 o
  -5   3   2      487.50      583.09      6.98 o
  -4   3   2     4089.15     4096.39     19.25 o
  -3   3   2     2131.36     2196.08     14.46 o
  -2   3   2    28034.49    26648.00    103.38 o
  -1   3   2    20737.13    19847.07    188.00 o
   0   3   2     1829.79     1919.86     19.58 o
   1   3   2    23836.06    23220.02    135.82 o
   2   3   2     1174.00      976.18      8.48 o
   3   3   2     9605.11     9713.18     93.55 o
   4   3   2     1843.87     1935.27     17.78 o
   5   3   2     2043.39     1981.08     24.92 o
   6   3   2      737.81      739.22     16.20 o
   7   3   2      393.67      362.20      6.45 o
   8   3   2       24.66       14.69      5.96 o
   9   3   2      273.89      262.87      7.90 o
  10   3   2        3.17        7.60      6.06 o
 -12   4   2       33.78       17.11      5.74 o
 -11   4   2        1.21       11.37      5.79 o
 -10   4   2      600.27      559.11      9.51 o
  -9   4   2      306.78      301.88      8.09 o
  -8   4   2       24.38       30.22      5.42 o
  -7   4   2      285.61      310.05      7.30 o
  -6   4   2      384.46      312.98      5.78 o
  -5   4   2      363.84      296.30      5.35 o
  -4   4   2      210.63      232.67      6.21 o
  -3   4   2     3484.48     3289.01     22.66 o
  -2   4   2     2410.03     2436.31     22.50 o
  -1   4   2      198.93      250.84      8.47 o
   0   4   2    23035.09    21633.39    216.17 o
   1   4   2    59571.92    51866.09    372.01 o
   2   4   2     3049.53     3274.91     20.51 o
   3   4   2     1599.68     1578.45     10.92 o
   4   4   2     3906.18     3829.04     49.28 o
   5   4   2      528.76      562.18      7.82 o
   6   4   2        2.11        8.62      6.64 o
   7   4   2       25.66       44.36      7.14 o
   8   4   2       38.24       34.04      5.44 o
   9   4   2       10.97       16.69      5.44 o
  10   4   2        0.40        3.03      5.84 o
 -12   5   2        6.95       16.41      5.79 o
 -11   5   2      104.98      104.92      9.63 o
 -10   5   2      168.97      159.70      6.70 o
  -9   5   2       69.30       74.68      5.87 o
  -8   5   2      226.01      239.59      5.47 o
  -7   5   2      916.96      889.87     14.37 o
  -6   5   2        0.41       14.09      5.48 o
  -5   5   2     6835.08     6938.64     49.55 o
  -4   5   2     6644.26     6373.41     33.39 o
  -3   5   2      762.28      897.35      8.41 o
  -2   5   2     1796.90     1627.92     18.27 o
  -1   5   2    13186.49    12587.74     68.28 o
   0   5   2    16163.11    16267.55    166.69 o
   1   5   2      738.93      837.40      9.04 o
   2   5   2     5716.49     5510.78     46.95 o
   3   5   2     4844.53     4832.60     37.26 o
   4   5   2        0.61       11.29      6.00 o
   5   5   2       97.41      106.07      7.52 o
   6   5   2      201.30      205.91      5.87 o
   7   5   2       14.12       27.17      5.68 o
   8   5   2       12.34        9.79      5.82 o
   9   5   2       80.03       86.31      7.18 o
  10   5   2        6.26       14.11      6.11 o
 -12   6   2       25.88       26.30      6.20 o
 -11   6   2        5.97        3.67      8.40 o
 -10   6   2       22.80       34.93      8.40 o
  -9   6   2      405.32      404.59      9.36 o
  -8   6   2      203.40      187.01      9.83 o
  -7   6   2      363.05      357.18      6.18 o
  -6   6   2     1023.26      993.50     10.92 o
  -5   6   2     1871.91     1845.38     30.07 o
  -4   6   2      232.71      198.42      6.17 o
  -3   6   2     7318.18     7212.63     59.63 o
  -2   6   2     5737.69     5523.33     48.47 o
  -1   6   2      202.59      244.23      7.56 o
   1   6   2     9801.20     9708.80     97.93 o
   2   6   2       76.42       92.45      7.09 o
   3   6   2      641.24      760.52      7.20 o
   4   6   2     2997.20     2871.58     17.07 o
   5   6   2      233.26      234.23      6.80 o
   6   6   2        1.10       10.23      6.04 o
   7   6   2       97.82       89.02      5.76 o
   8   6   2       52.52       63.80      5.95 o
   9   6   2       10.42        9.44      6.28 o
  10   6   2       34.28       43.92      9.64 o
 -12   7   2        1.28        7.19      5.83 o
 -11   7   2       96.01      125.04      9.55 o
 -10   7   2        2.14       17.09      8.49 o
  -9   7   2        0.70        8.82      5.92 o
  -8   7   2      727.90      742.54     11.25 o
  -7   7   2      946.20      932.16     12.17 o
  -6   7   2      495.20      502.81      6.97 o
  -5   7   2     4806.96     4662.12     25.37 o
  -4   7   2     1593.58     1475.57     11.41 o
  -3   7   2     3615.79     3835.71     76.10 o
  -2   7   2     1755.28     1750.32     16.42 o
  -1   7   2     9655.17     9258.39     92.85 o
   0   7   2      500.14      483.12      8.12 o
   1   7   2        2.33        6.39      6.00 o
   2   7   2     6074.08     5872.44     77.61 o
   3   7   2      559.41      461.67      6.97 o
   4   7   2        2.09       12.04      5.98 o
   5   7   2      251.95      267.22      6.14 o
   6   7   2      361.21      381.66      6.59 o
   7   7   2      355.45      343.06      6.44 o
   8   7   2      133.50      141.23      9.80 o
   9   7   2        1.83       14.44      7.63 o
  10   7   2        6.25        1.54      5.97 o
 -11   8   2        0.12        5.67      6.20 o
 -10   8   2        2.06       10.27      6.46 o
  -9   8   2      293.84      283.66      8.41 o
  -8   8   2      131.12      131.71      8.25 o
  -7   8   2       71.32       74.80      5.87 o
  -6   8   2     1740.35     1685.67     17.08 o
  -5   8   2     3319.86     3516.71     24.71 o
  -4   8   2     1180.48     1273.46     20.88 o
  -3   8   2     2828.21     2568.62     42.51 o
  -2   8   2     6643.08     6622.02     67.73 o
  -1   8   2      278.98      268.85      7.46 o
   0   8   2     2865.65     2823.88     31.68 o
   1   8   2     1299.07     1141.07     15.31 o
   2   8   2       24.91       31.53      5.87 o
   3   8   2      300.62      261.31      6.35 o
   4   8   2     2080.06     2031.31     16.91 o
   5   8   2     1621.01     1569.38     20.66 o
   6   8   2       85.95      106.98      6.11 o
   7   8   2      453.71      486.59     10.81 o
   8   8   2      387.15      342.78      7.91 o
   9   8   2       53.81       57.12      6.26 o
  10   8   2      105.45       99.42      6.58 o
 -11   9   2       15.84       27.44      9.04 o
 -10   9   2      129.55      134.39      5.66 o
  -9   9   2        1.04       17.51      6.08 o
  -8   9   2        4.10        6.87      7.54 o
  -7   9   2     2551.29     2574.09     21.21 o
  -6   9   2     1476.66     1613.14     10.43 o
  -5   9   2      210.95      187.67      5.73 o
  -4   9   2     3031.26     3052.52     37.19 o
  -3   9   2      316.56      306.18      7.18 o
  -2   9   2       35.59       15.50      5.72 o
  -1   9   2     6779.45     6670.02     73.66 o
   0   9   2      136.80      143.51      6.66 o
   1   9   2      888.13      818.88     16.40 o
   2   9   2     1592.87     1512.29     16.70 o
   3   9   2      735.28      662.45      8.75 o
   4   9   2       39.77       43.88      5.62 o
   5   9   2     2647.40     2623.92     21.07 o
   6   9   2     1826.69     1728.83     14.48 o
   7   9   2       12.17       26.46      5.99 o
   8   9   2      119.70      136.41      8.73 o
   9   9   2        2.65        5.19      5.10 o
  10   9   2       66.41       54.10      6.60 o
 -11  10   2       23.16       20.06      6.23 o
 -10  10   2        9.01       11.33      6.57 o
  -9  10   2      247.87      288.04      8.68 o
  -8  10   2      225.87      231.81      5.96 o
  -7  10   2      375.74      361.88      6.89 o
  -6  10   2      242.81      219.71      6.01 o
  -5  10   2      731.19      708.32     10.93 o
  -4  10   2       43.21       38.60      6.36 o
  -3  10   2      596.01      483.24      7.44 o
  -2  10   2     4044.29     3833.98     55.30 o
  -1  10   2      924.69      975.08     10.26 o
   1  10   2     4519.49     4556.01     63.12 o
   2  10   2     1957.98     2249.05     42.62 o
   3  10   2     2043.98     2063.72     28.93 o
   4  10   2     1233.58     1195.56     16.29 o
   5  10   2       41.91       44.39      6.13 o
   6  10   2       97.24      107.11      6.60 o
   7  10   2      434.16      453.27      6.91 o
   8  10   2       81.19       93.55      6.31 o
   9  10   2       74.52       79.79      5.98 o
 -11  11   2       51.43       45.25      9.01 o
 -10  11   2       12.39       21.63      6.07 o
  -9  11   2       25.96       32.23      6.53 o
  -8  11   2       30.17       48.46      6.44 o
  -7  11   2      545.37      567.42      7.34 o
  -6  11   2     1136.17     1148.91     15.88 o
  -5  11   2      382.55      355.81      9.79 o
  -4  11   2     2898.24     2786.33     25.05 o
  -3  11   2     1952.36     2077.12     20.52 o
  -2  11   2      876.57      758.13     11.40 o
  -1  11   2     2892.77     2751.25     48.13 o
   0  11   2     5653.74     5896.99     84.79 o
   1  11   2      345.48      346.24      7.13 o
   2  11   2     2010.46     1971.01     33.05 o
   3  11   2      160.47      159.38      6.43 o
   4  11   2        0.43       17.69      6.71 o
   5  11   2       52.03       74.05      6.31 o
   6  11   2       13.57       17.65      5.92 o
   7  11   2       30.06       34.72      5.62 o
   8  11   2      135.85      156.13      6.29 o
   9  11   2      156.08      151.77      7.51 o
 -11  12   2        0.31        9.27      6.64 o
 -10  12   2       33.79       38.09      7.18 o
  -9  12   2      135.98      138.17      6.64 o
  -8  12   2      375.54      386.30      7.50 o
  -7  12   2       68.79       85.57      7.13 o
  -6  12   2      546.19      549.54     13.21 o
  -5  12   2     1657.83     1704.69     23.10 o
  -4  12   2       66.37       89.32      6.64 o
  -3  12   2     1469.52     1400.12     19.10 o
  -2  12   2     2884.48     2849.65     40.92 o
  -1  12   2      358.22      414.74      7.70 o
   0  12   2      809.37      787.27      7.63 o
   1  12   2     4287.51     4253.90     67.39 o
   2  12   2      171.91      197.99      6.67 o
   3  12   2      135.20      146.47      6.27 o
   4  12   2     1201.64     1277.08     21.71 o
   5  12   2      413.42      408.06     10.49 o
   6  12   2      116.65      145.39      6.48 o
   7  12   2       87.74      118.80      6.73 o
   8  12   2        0.91       15.50      6.20 o
   9  12   2        9.15        0.51      6.94 o
 -10  13   2       41.42       53.37      6.13 o
  -9  13   2       13.14       11.79      6.28 o
  -8  13   2        9.57       12.97      5.46 o
  -7  13   2      317.35      331.78      6.61 o
  -6  13   2      394.25      399.86      7.92 o
  -5  13   2        3.49        5.81      6.65 o
  -4  13   2     1850.02     1914.99     40.91 o
  -3  13   2      413.24      425.91      7.27 o
  -2  13   2      330.04      310.19      6.76 o
  -1  13   2     1396.00     1285.65     16.94 o
   0  13   2      489.30      469.38      8.76 o
   1  13   2       94.03      102.42      6.63 o
   2  13   2     1636.51     1703.89     29.82 o
   3  13   2     2443.69     2502.61     54.73 o
   4  13   2       54.65       70.92      6.05 o
   5  13   2      420.18      442.71      9.54 o
   6  13   2      193.25      200.87      6.21 o
   7  13   2       64.24       68.89      6.86 o
   8  13   2       22.90       40.97      8.43 o
   9  13   2        9.58       12.81      6.72 o
 -10  14   2        0.43        0.99      6.49 o
  -9  14   2      119.62      133.52      6.08 o
  -8  14   2      296.51      281.30      8.68 o
  -7  14   2       59.81       58.17      6.79 o
  -6  14   2       72.28       70.61      6.23 o
  -5  14   2      206.42      215.13      6.36 o
  -4  14   2       52.17       67.82      6.97 o
  -3  14   2     1049.68     1040.19     20.64 o
  -2  14   2      382.00      365.73      7.05 o
  -1  14   2       14.34       17.29      6.10 o
   0  14   2     1603.34     1603.40     36.13 o
   1  14   2      399.47      397.98      6.97 o
   2  14   2      137.70      144.10      7.62 o
   3  14   2      630.11      689.17     17.64 o
   4  14   2      604.43      650.64     11.18 o
   5  14   2       39.61       54.21      6.87 o
   6  14   2        5.51       14.96      6.23 o
   7  14   2      141.79      142.00      6.18 o
   8  14   2       16.36       24.04      6.80 o
 -10  15   2       83.47       78.13      6.17 o
  -9  15   2       30.47       33.81      5.76 o
  -8  15   2       97.29      101.60      6.16 o
  -7  15   2       32.19       37.26      6.64 o
  -6  15   2       14.82       10.91      5.80 o
  -5  15   2       82.40       74.69      6.48 o
  -4  15   2       19.21       33.42      6.90 o
  -3  15   2      445.67      469.06      8.21 o
  -2  15   2      410.91      372.55      7.59 o
  -1  15   2     1045.83      997.41     18.56 o
   0  15   2      512.00      534.09      9.15 o
   1  15   2      254.36      257.65      6.68 o
   2  15   2     1019.11     1110.48     28.10 o
   3  15   2      263.29      259.76      8.64 o
   4  15   2       56.13       48.05      6.95 o
   5  15   2      191.21      229.81      7.06 o
   6  15   2      284.83      301.22      7.71 o
   7  15   2       43.54       34.63      7.68 o
   8  15   2        7.84       24.21      8.07 o
  -9  16   2       20.35       26.71      6.16 o
  -8  16   2       44.43       65.68      7.07 o
  -7  16   2        3.18       18.36      5.85 o
  -6  16   2      722.11      755.52     12.74 o
  -5  16   2      515.25      585.75     10.58 o
  -4  16   2     1861.50     1755.98     23.37 o
  -3  16   2        7.59       18.75      7.00 o
  -2  16   2     1457.12     1487.02     25.88 o
  -1  16   2       12.21       21.04      6.27 o
   0  16   2      195.80      181.96      6.56 o
   1  16   2      938.62      958.80     11.60 o
   2  16   2       29.27       30.81      6.93 o
   3  16   2       25.06       46.16      6.51 o
   4  16   2      330.91      372.30     15.34 o
   5  16   2       58.75       71.82      6.26 o
   6  16   2       62.22       71.14      5.79 o
   7  16   2      146.20      145.37      5.99 o
   8  16   2        3.17       19.45      7.11 o
  -9  17   2       15.11       18.08      6.97 o
  -8  17   2        2.41       16.92      6.23 o
  -7  17   2      326.16      339.35      7.08 o
  -6  17   2        4.69       11.20      6.10 o
  -5  17   2      143.62      122.90      7.39 o
  -4  17   2     2220.85     2219.48     42.68 o
  -3  17   2        2.57        4.77      6.28 o
  -2  17   2        4.97       13.32      7.19 o
  -1  17   2      339.97      370.29      8.76 o
   0  17   2      290.97      280.81      7.21 o
   1  17   2       86.86       98.13      7.11 o
   2  17   2       36.54       47.57      7.56 o
   3  17   2        2.07        4.43      6.25 o
   4  17   2        4.95        5.72      6.38 o
   5  17   2       73.46      105.86      7.30 o
   6  17   2       55.90       58.65      6.60 o
   7  17   2        8.99        0.10      6.91 o
  -8  18   2       70.51       85.59      6.52 o
  -7  18   2       33.81       38.02      6.56 o
  -6  18   2       95.70      107.13      7.04 o
  -5  18   2      196.05      211.25      8.31 o
  -4  18   2      446.23      435.69      8.23 o
  -3  18   2      129.96      127.17      6.84 o
  -2  18   2      275.47      317.69      7.35 o
  -1  18   2       50.71       71.35      6.58 o
   0  18   2      196.21      213.25      7.63 o
   1  18   2        5.00       11.66      7.44 o
   2  18   2        9.90       19.99      7.15 o
   3  18   2       99.12      118.80      6.65 o
   4  18   2      114.58      128.60      6.16 o
   5  18   2        0.39       -6.96      6.95 o
   6  18   2       40.27       56.20      7.66 o
   7  18   2       81.87       78.44      7.17 o
  -8  19   2       53.39       53.75      8.26 o
  -7  19   2       64.26       75.84      6.85 o
  -6  19   2      164.74      167.84      6.33 o
  -5  19   2       90.09      101.06      6.44 o
  -4  19   2      419.48      441.33      8.12 o
  -3  19   2        5.04       24.11      6.61 o
  -2  19   2       36.40       44.18      6.36 o
  -1  19   2      268.58      301.65      8.82 o
   0  19   2       14.52       14.44      6.64 o
   1  19   2        0.66        9.42      6.55 o
   2  19   2      225.23      263.85      7.17 o
   3  19   2       81.94       98.46      7.09 o
   4  19   2       76.23       91.51      6.97 o
   5  19   2      168.93      182.45      6.79 o
   6  19   2        1.65        2.43      5.85 o
  -7  20   2        1.56       -4.85      6.45 o
  -6  20   2       31.08       44.74      7.10 o
  -5  20   2       57.70       61.94      6.97 o
  -4  20   2        4.57       16.89      7.53 o
  -3  20   2      127.94      142.62      6.79 o
  -2  20   2        3.06        9.17      7.18 o
  -1  20   2        0.31       15.70      6.74 o
   0  20   2       31.90       46.14      7.33 o
   1  20   2      387.34      408.74      8.25 o
   2  20   2       25.74       28.77      6.38 o
   3  20   2        5.87       23.28      7.00 o
   4  20   2      476.96      463.81     12.64 o
   5  20   2       85.67       67.43      6.64 o
   6  20   2       20.51       31.19      7.00 o
  -7  21   2       10.79       16.28      7.36 o
  -6  21   2       44.60       61.43      7.53 o
  -5  21   2        0.13       13.85      6.57 o
  -4  21   2       25.06       33.65      7.11 o
  -3  21   2        7.90       14.65      7.91 o
  -2  21   2        2.66       11.15      6.82 o
  -1  21   2      296.94      321.21     12.38 o
   0  21   2       55.22       64.44      8.20 o
   1  21   2      101.44      108.94      7.08 o
   2  21   2      174.36      192.54      9.91 o
   3  21   2        3.15       11.01      6.95 o
   4  21   2        1.24       13.68      6.15 o
   5  21   2       85.66       83.77      7.43 o
  -6  22   2       15.79       18.31      7.63 o
  -5  22   2       93.32       88.22      7.08 o
  -4  22   2       53.50       55.61      7.67 o
  -3  22   2       26.40       28.97      9.21 o
  -2  22   2      162.22      167.42     10.57 o
  -1  22   2       23.54       18.40      7.70 o
   0  22   2       26.40       39.90      7.13 o
   1  22   2       23.32       30.08      7.00 o
   2  22   2       11.79       17.92      6.66 o
   3  22   2      126.66      127.81      7.01 o
   4  22   2        4.87       15.08      6.49 o
  -5  23   2       15.23       28.72      6.92 o
  -4  23   2      187.49      194.92      9.34 o
  -3  23   2        7.62       19.59      7.09 o
  -2  23   2        4.70       10.16      6.82 o
  -1  23   2        1.95       11.29      6.97 o
   0  23   2       39.15       35.05      7.89 o
   1  23   2        2.70       13.90      6.47 o
   2  23   2       12.37       25.82      6.65 o
   3  23   2       41.20       51.11      8.59 o
  -3  24   2        0.43       20.45      8.50 o
  -2  24   2      131.41      136.12      7.93 o
  -1  24   2        1.95        6.17      7.88 o
   0  24   2        1.63        3.57      7.42 o
   1  24   2       20.98       25.03      7.73 o
   2  24   2        2.07       14.37      7.10 o
 -12   1   3       37.85       36.19      5.88 o
 -11   1   3        0.37        3.96      7.12 o
 -10   1   3       11.77       22.70      5.04 o
  -9   1   3       53.08       70.75      7.42 o
  -8   1   3        0.48        0.72      6.28 o
  -7   1   3      116.44      126.30      5.38 o
  -6   1   3      857.45      877.85     28.86 o
  -5   1   3     2387.36     2534.85     12.96 o
  -4   1   3     1218.13     1284.34      8.28 o
  -3   1   3      710.88      754.85      7.92 o
  -2   1   3     7647.86     7969.08     21.36 o
  -1   1   3      484.86      519.04     11.22 o
   0   1   3      466.91      522.59     10.16 o
   1   1   3     3960.46     4309.70     46.69 o
   2   1   3     4887.71     5256.15     62.63 o
   3   1   3     1569.84     1671.14     23.00 o
   4   1   3      971.35     1100.90     15.29 o
   5   1   3       69.61       77.55      6.60 o
   6   1   3      812.44      760.04     33.60 o
   7   1   3       24.40       28.75      5.83 o
   8   1   3       67.88       69.47      6.96 o
   9   1   3       10.72       -2.04      5.88 o
  10   1   3       28.85       32.77      6.75 o
 -12   2   3       11.99       16.04      6.73 o
 -11   2   3       10.67       18.46      5.59 o
 -10   2   3      144.37      143.44      5.84 o
  -9   2   3       24.54       22.89      5.49 o
  -8   2   3      275.71      265.77      5.96 o
  -7   2   3      394.19      375.21      7.09 o
  -6   2   3       16.03       35.36      6.00 o
  -5   2   3       53.06       48.92      5.35 o
  -4   2   3      995.61     1040.99      7.74 o
  -3   2   3     4500.03     4524.44     25.79 o
  -2   2   3     2884.21     2944.92     14.42 o
  -1   2   3     2902.01     3021.72     29.60 o
   0   2   3       52.20       56.57      9.29 o
   1   2   3        7.31       15.24      7.72 o
   2   2   3      168.58      198.57      6.80 o
   3   2   3      604.02      667.44     10.50 o
   4   2   3        5.38       10.96      6.36 o
   5   2   3      886.37      827.44     14.68 o
   6   2   3       15.85       26.25      6.22 o
   7   2   3      447.60      423.54      8.75 o
   8   2   3      142.87      148.19      6.50 o
   9   2   3       12.42        2.54      6.04 o
  10   2   3       26.13       22.82      7.39 o
 -12   3   3       26.06       34.40      6.53 o
 -11   3   3        0.10       14.18      6.73 o
 -10   3   3       16.36       27.52      5.39 o
  -9   3   3      177.40      180.72      5.65 o
  -8   3   3        3.38       13.29      6.26 o
  -7   3   3        3.73        9.51      5.37 o
  -6   3   3      764.84      840.96      6.86 o
  -5   3   3     1141.02     1269.86     10.05 o
  -4   3   3       82.35       74.80      6.72 o
  -3   3   3      596.09      633.63      7.90 o
  -2   3   3     3433.79     3675.33     17.67 o
  -1   3   3     6936.99     7159.32     78.10 o
   0   3   3     7589.83     8061.80     76.58 o
   1   3   3     1029.84     1255.80     15.82 o
   2   3   3       28.07       17.02      7.38 o
   3   3   3      237.82      293.93      6.17 o
   4   3   3      334.56      323.76      7.20 o
   5   3   3       15.53       14.01      5.64 o
   6   3   3       91.40      107.39      6.34 o
   7   3   3       49.47       61.92      6.31 o
   8   3   3        0.12        9.02      6.74 o
   9   3   3        5.92       16.35      6.54 o
  10   3   3       43.51       28.62      5.30 o
 -12   4   3       37.16       40.70      6.04 o
 -11   4   3       28.24       38.55      5.76 o
 -10   4   3      190.56      198.39      6.30 o
  -9   4   3        0.63        1.12      5.52 o
  -8   4   3      177.87      173.32      5.79 o
  -7   4   3       40.08       36.84      6.04 o
  -6   4   3      371.69      382.43      6.91 o
  -5   4   3      108.17      104.13      6.31 o
  -4   4   3      587.65      612.95      8.05 o
  -3   4   3      140.82      171.12      7.23 o
  -2   4   3    14030.79    14293.87    134.90 o
  -1   4   3     4179.54     4445.38     41.70 o
   0   4   3     3854.40     4061.56     36.72 o
   1   4   3     3063.35     3280.10     30.70 o
   2   4   3    18135.74    18763.36    122.75 o
   3   4   3      180.72      163.30      7.87 o
   4   4   3      210.13      223.50      6.61 o
   5   4   3      314.80      355.05      7.25 o
   6   4   3       80.15      100.59      6.09 o
   7   4   3      173.40      149.34      6.35 o
   8   4   3        0.98        0.93      5.95 o
   9   4   3        3.68       13.23      5.90 o
  10   4   3       19.57       22.67      5.46 o
 -12   5   3       27.72       28.43      6.20 o
 -11   5   3       18.60       15.55      5.63 o
 -10   5   3       15.03       26.25      6.22 o
  -9   5   3       56.76       53.93      5.29 o
  -8   5   3      103.73      115.50      5.44 o
  -7   5   3       24.03       24.52      5.86 o
  -6   5   3      134.42      117.02      5.54 o
  -5   5   3        9.65        4.81      5.54 o
  -4   5   3      839.02      797.53      8.38 o
  -3   5   3     4644.52     4954.54     29.08 o
  -2   5   3     3587.94     3632.03     46.42 o
  -1   5   3     1553.85     1699.30     17.04 o
   0   5   3     1070.38     1199.77     12.73 o
   1   5   3     3066.36     3195.15     26.91 o
   2   5   3      264.14      254.06      7.57 o
   3   5   3      248.47      252.24      6.77 o
   4   5   3      124.09      121.02      5.50 o
   5   5   3      159.76      158.73      7.79 o
   6   5   3        0.18       10.51      5.70 o
   7   5   3       17.19       25.37      5.85 o
   8   5   3       47.19       56.77      6.36 o
   9   5   3        9.09       10.12      5.89 o
  10   5   3        0.94       14.73      6.44 o
 -12   6   3        3.63       18.32      7.10 o
 -11   6   3       52.02       53.61      5.73 o
 -10   6   3      461.72      446.52     13.09 o
  -9   6   3       39.92       40.78      6.26 o
  -8   6   3       14.08       18.62      5.53 o
  -7   6   3       77.92       70.70      5.83 o
  -6   6   3       21.86       45.44      5.79 o
  -5   6   3      653.80      671.20      6.78 o
  -4   6   3      248.16      293.94      6.71 o
  -3   6   3       96.45      119.11      6.92 o
  -2   6   3      291.70      269.14      8.35 o
  -1   6   3      771.45      759.64     11.06 o
   0   6   3     3892.12     4143.91     36.20 o
   1   6   3       13.94       15.57      7.02 o
   2   6   3      398.02      377.78      7.36 o
   3   6   3      263.74      277.48      7.19 o
   4   6   3      612.52      571.37      6.78 o
   5   6   3      242.32      236.20      7.02 o
   6   6   3      876.77      790.37     10.31 o
   7   6   3        7.03        4.18      6.60 o
   8   6   3        4.91       10.97      6.10 o
   9   6   3       17.15       19.59      5.69 o
  10   6   3      113.99      103.30      9.15 o
 -12   7   3       70.51       52.89      5.97 o
 -11   7   3       22.34       14.62      5.96 o
 -10   7   3        0.03        2.47      5.77 o
  -9   7   3      495.51      454.27      9.63 o
  -8   7   3        2.53        4.75      5.75 o
  -7   7   3       77.04       81.47      6.01 o
  -6   7   3      140.54      154.28      6.91 o
  -5   7   3      721.79      761.80      7.28 o
  -4   7   3      320.24      357.47      7.44 o
  -3   7   3      860.60      945.40     17.16 o
  -2   7   3      308.80      310.70      7.43 o
  -1   7   3     4843.82     4950.06     47.34 o
   0   7   3      557.56      587.37     10.19 o
   1   7   3     1621.42     1881.09     20.67 o
   2   7   3     5991.35     6001.23     58.64 o
   3   7   3      102.76      153.38      6.50 o
   4   7   3     1458.35     1425.05     16.23 o
   5   7   3      128.57      138.05      6.57 o
   6   7   3      178.65      162.18      6.68 o
   7   7   3      218.53      205.75      9.41 o
   8   7   3       17.16       26.55      5.61 o
   9   7   3       33.51       34.22      6.36 o
 -12   8   3       28.60       25.58      6.53 o
 -11   8   3        2.31        6.34      5.18 o
 -10   8   3        1.34        1.04      6.31 o
  -9   8   3       91.75       73.84      5.99 o
  -8   8   3      134.80      123.18      5.51 o
  -7   8   3      696.61      650.52     14.67 o
  -6   8   3      210.67      218.59      6.08 o
  -5   8   3       62.52       76.34      6.17 o
  -4   8   3     3307.42     3572.99     42.27 o
  -3   8   3      639.17      616.97      8.60 o
  -2   8   3      671.26      720.97     13.38 o
  -1   8   3     1526.02     1682.95     15.50 o
   1   8   3     1090.34     1019.25     14.31 o
   2   8   3      149.21      124.98      6.40 o
   3   8   3      423.07      475.27      8.32 o
   5   8   3     1089.22      951.13     12.50 o
   6   8   3       42.85       49.37      5.81 o
   7   8   3       32.35       32.93      6.30 o
   8   8   3       28.16       32.40      6.36 o
   9   8   3       32.59       36.57      6.87 o
 -12   9   3       59.80       60.14      5.80 o
 -11   9   3        6.87       14.61      5.90 o
 -10   9   3        7.15        5.29      7.44 o
  -9   9   3        4.32       26.37      7.29 o
  -8   9   3      201.14      184.16      5.78 o
  -7   9   3       13.61       19.58      6.15 o
  -6   9   3      109.64      138.91      6.79 o
  -5   9   3       54.54       43.09      6.10 o
  -4   9   3     1223.36     1314.48     19.03 o
  -3   9   3      129.00      171.73      8.25 o
  -2   9   3      223.90      251.34      7.49 o
  -1   9   3      408.76      379.53      7.23 o
   0   9   3     2733.23     2760.98     27.44 o
   1   9   3      261.84      286.11      6.63 o
   2   9   3      172.61      212.61      5.99 o
   3   9   3      458.33      409.42      6.59 o
   4   9   3        3.68       20.06      6.84 o
   5   9   3       50.06       55.51      6.40 o
   6   9   3       99.42      111.93      5.86 o
   7   9   3       54.53       50.84      6.11 o
   8   9   3        8.56       12.14      6.44 o
   9   9   3        3.21        1.01      6.12 o
 -11  10   3       15.03       17.80     10.86 o
 -10  10   3       32.53       38.62      6.01 o
  -9  10   3       32.26       34.86      6.61 o
  -8  10   3      254.96      246.03      6.05 o
  -7  10   3     1366.39     1306.69     10.59 o
  -6  10   3      964.20      975.93     14.80 o
  -5  10   3       12.11       13.84      6.29 o
  -3  10   3      798.70      806.67      9.42 o
  -2  10   3      897.48      916.81     18.13 o
  -1  10   3     1349.20     1496.76     16.46 o
   0  10   3       96.09      101.53      6.95 o
   1  10   3       38.13       55.29      6.61 o
   2  10   3     3092.31     2976.75     35.15 o
   3  10   3      360.32      340.98      6.94 o
   4  10   3       29.76       48.02      6.01 o
   5  10   3       54.85       74.94      7.01 o
   6  10   3      236.63      208.88      8.97 o
   7  10   3        0.18       13.62      7.07 o
   8  10   3        4.84       15.93      6.25 o
   9  10   3       14.34       16.75      6.27 o
 -11  11   3       65.42       61.30      6.00 o
 -10  11   3        1.02       -2.25      5.73 o
  -9  11   3      119.94      114.34      6.02 o
  -8  11   3      869.34      873.86     10.45 o
  -7  11   3       25.05       34.03      6.01 o
  -6  11   3       39.37       42.42      6.36 o
  -5  11   3      233.35      228.05      7.12 o
  -4  11   3      840.34      860.70     12.43 o
  -3  11   3      192.81      193.98      7.50 o
  -2  11   3        4.66        9.91      7.21 o
  -1  11   3      200.71      212.03      6.36 o
   0  11   3     1228.42     1228.19     12.41 o
   1  11   3      468.15      470.68      6.88 o
   2  11   3       78.68       57.33      6.45 o
   3  11   3       28.49       25.00      6.05 o
   4  11   3      871.82      799.20     12.51 o
   5  11   3      138.28      126.12      6.19 o
   6  11   3      376.28      349.39      8.04 o
   7  11   3        2.07       14.04      6.78 o
   8  11   3       88.85      101.80      9.33 o
   9  11   3       11.62       23.09      8.28 o
 -11  12   3       30.35       29.29      5.84 o
 -10  12   3      104.37      103.98      5.79 o
  -9  12   3       26.07       24.21      5.94 o
  -8  12   3        7.71        6.89      6.31 o
  -7  12   3      100.34      107.73      6.51 o
  -6  12   3     1622.41     1611.40     31.67 o
  -5  12   3      558.75      559.55     11.79 o
  -4  12   3       84.08       64.46      7.79 o
  -3  12   3       17.77        9.11      6.98 o
  -2  12   3      429.96      448.15      9.40 o
  -1  12   3      869.11      938.62     12.85 o
   0  12   3      639.84      656.04      8.37 o
   1  12   3       32.61       18.08      6.18 o
   2  12   3      181.18      169.27      6.66 o
   3  12   3       29.32       25.23      6.57 o
   4  12   3      118.70      114.77      6.30 o
   5  12   3      714.24      624.69      6.62 o
   6  12   3       75.45       81.05      7.21 o
   7  12   3       14.19       15.00      6.77 o
   8  12   3       64.00       55.77      6.86 o
 -11  13   3       18.20       17.89      7.09 o
 -10  13   3        1.76        2.50      6.48 o
  -9  13   3        3.96       21.65      8.72 o
  -8  13   3      169.11      142.10      6.25 o
  -7  13   3      100.93      107.95      6.47 o
  -6  13   3        2.35       14.77      5.78 o
  -5  13   3       63.52       49.54      6.14 o
  -4  13   3      362.32      356.34     14.19 o
  -3  13   3      753.03      810.43     17.99 o
  -2  13   3       10.13        6.56      6.80 o
  -1  13   3      378.12      384.36      7.45 o
   0  13   3      169.53      164.73      6.91 o
   1  13   3      457.45      443.11      8.39 o
   2  13   3      511.63      481.82      8.09 o
   3  13   3      128.33      102.90      6.31 o
   4  13   3       86.54       60.48      5.70 o
   5  13   3       35.05       28.50      6.23 o
   6  13   3       10.19       16.51      5.54 o
   7  13   3      183.08      155.49      7.45 o
   8  13   3       24.15       21.53      7.06 o
 -10  14   3       38.81       33.05      6.77 o
  -9  14   3       32.56       30.06      6.41 o
  -8  14   3        4.72       10.69      6.29 o
  -7  14   3       22.41       24.22      6.17 o
  -6  14   3      197.76      209.34      6.84 o
  -5  14   3      224.91      261.40      7.54 o
  -4  14   3       19.69       15.01     10.48 o
  -3  14   3       71.93       77.53      6.28 o
  -2  14   3     2244.02     2225.16     33.82 o
  -1  14   3       22.65       29.84      6.78 o
   0  14   3        8.95       22.91      6.93 o
   1  14   3      422.10      415.45     11.16 o
   2  14   3      611.02      567.53     12.10 o
   3  14   3       17.90       17.94      6.38 o
   4  14   3       30.54       26.56      6.28 o
   5  14   3      153.79      132.22      6.30 o
   6  14   3       15.35       24.23      6.73 o
   7  14   3       20.43       25.49      6.33 o
   8  14   3       35.62       29.87      6.70 o
 -10  15   3       35.73       57.33      8.00 o
  -9  15   3       76.96       70.10      5.94 o
  -8  15   3      118.86      105.72      5.89 o
  -7  15   3       73.39       77.33      6.48 o
  -6  15   3       43.75       34.01      6.72 o
  -5  15   3      221.27      208.86      6.98 o
  -4  15   3     1111.40     1125.42     21.71 o
  -3  15   3       34.67       49.33      7.16 o
  -2  15   3       12.74       19.22      6.50 o
  -1  15   3      658.07      663.06     11.29 o
   0  15   3      357.13      334.09      6.55 o
   1  15   3      586.75      588.65     12.03 o
   2  15   3       29.51       29.13      6.08 o
   3  15   3     1680.39     1570.03     36.13 o
   4  15   3      135.92      135.60      6.53 o
   5  15   3       32.70       49.53      6.58 o
   6  15   3      107.72       96.79      6.91 o
   7  15   3        5.60       16.32      6.41 o
 -10  16   3       35.19       26.34      7.06 o
  -9  16   3       16.13       31.28      6.62 o
  -8  16   3        5.23        7.28      5.61 o
  -7  16   3      113.62      119.31      6.67 o
  -6  16   3      330.75      316.01      7.11 o
  -5  16   3      132.79      167.42      8.04 o
  -4  16   3       81.51       81.28      7.17 o
  -3  16   3      286.02      293.42      8.74 o
  -2  16   3      657.36      630.32     12.33 o
  -1  16   3       74.26       92.32      7.21 o
   0  16   3        1.38       10.51      6.80 o
   1  16   3      375.15      342.79     11.20 o
   2  16   3      554.43      541.70     13.65 o
   3  16   3      313.68      282.87     10.06 o
   4  16   3      126.05      124.81      6.18 o
   5  16   3      107.26      107.15      6.57 o
   6  16   3      157.64      142.74      6.90 o
   7  16   3       19.69       33.92      7.20 o
  -9  17   3       11.35        9.57      5.91 o
  -8  17   3      191.06      186.71      6.35 o
  -7  17   3        8.44       21.36      7.33 o
  -6  17   3        1.40        7.44      6.35 o
  -5  17   3       14.32       31.31      7.30 o
  -4  17   3      366.05      385.41      7.62 o
  -3  17   3        3.02       -1.12      6.46 o
  -2  17   3       55.36       57.22      7.42 o
  -1  17   3      891.16      887.11     19.50 o
   0  17   3       41.90       43.06      6.69 o
   1  17   3       75.67       79.87      7.40 o
   2  17   3      399.18      399.21      8.68 o
   3  17   3        7.28       16.28      6.42 o
   4  17   3      322.18      272.50      9.89 o
   5  17   3       22.89       31.76      6.12 o
   6  17   3       20.96       22.28      6.77 o
   7  17   3       86.95       77.72      8.63 o
  -9  18   3       38.96       26.60      7.04 o
  -8  18   3        1.80        3.99      6.10 o
  -7  18   3        1.36        9.53      6.75 o
  -6  18   3      136.13      146.85      8.52 o
  -5  18   3       39.66       48.59      6.30 o
  -4  18   3       48.63       49.64     10.74 o
  -3  18   3       27.14       26.10      7.90 o
  -2  18   3      270.30      269.62      9.00 o
  -1  18   3       37.80       30.77      7.14 o
   0  18   3      190.29      199.42      7.46 o
   1  18   3      378.00      385.32      8.75 o
   2  18   3      109.05      104.49      7.25 o
   3  18   3        7.60       10.91      6.43 o
   4  18   3       93.87      102.52      8.37 o
   5  18   3       22.80       42.22      6.77 o
   6  18   3      117.40       82.94      6.34 o
  -8  19   3      130.36      122.95      7.34 o
  -7  19   3      176.62      163.38      7.37 o
  -6  19   3       94.25       92.99      7.10 o
  -5  19   3      580.68      527.01     19.41 o
  -4  19   3      351.06      358.28     11.01 o
  -3  19   3      168.88      165.28     12.95 o
  -2  19   3        4.63       17.99      7.41 o
  -1  19   3       58.46       60.32      6.59 o
   0  19   3      858.77      824.30      9.32 o
   1  19   3        7.39       10.42      6.98 o
   2  19   3        8.11       21.31      6.89 o
   3  19   3      183.72      169.05      7.45 o
   4  19   3       66.12       67.14      6.55 o
   5  19   3        0.25       12.39      6.54 o
   6  19   3      189.07      162.94      7.95 o
  -8  20   3       10.04       11.58      7.11 o
  -7  20   3      112.06       90.96      6.59 o
  -6  20   3      183.41      167.31      7.13 o
  -5  20   3        7.70        8.72     10.40 o
  -4  20   3        0.10        5.91      7.86 o
  -3  20   3      367.67      335.29      8.35 o
  -2  20   3      270.74      276.33     10.40 o
  -1  20   3       16.39       24.75      6.99 o
   0  20   3        2.48        5.51      7.31 o
   1  20   3       90.56       92.78      7.33 o
   2  20   3      122.80      110.89      6.71 o
   3  20   3       16.37       12.57      6.78 o
   4  20   3       28.65       31.82      6.27 o
   5  20   3       98.27       73.12      6.44 o
  -7  21   3       50.69       56.95      7.75 o
  -6  21   3        0.08       -0.76     11.26 o
  -5  21   3        7.91        4.96      8.01 o
  -4  21   3      172.05      175.10     11.40 o
  -3  21   3      261.51      254.71      7.81 o
  -2  21   3       22.66       10.21      7.56 o
  -1  21   3      106.61      109.55      7.12 o
   0  21   3        4.58       -2.78      7.17 o
   1  21   3       73.44       80.73      8.21 o
   2  21   3       11.86       10.31      6.33 o
   3  21   3       40.88       45.20      6.60 o
   4  21   3       33.03       26.43      7.02 o
  -6  22   3       72.82       57.70      9.59 o
  -5  22   3      140.22      148.94     13.05 o
  -4  22   3       41.76       45.13      7.46 o
  -3  22   3       81.80       79.72      8.16 o
  -2  22   3      141.78      146.94     11.68 o
  -1  22   3        2.25        6.94      7.94 o
   0  22   3        8.52        6.36      7.37 o
   1  22   3       47.07       46.15      6.40 o
   2  22   3       37.83       30.95      7.42 o
   3  22   3       10.00       13.91      7.15 o
   4  22   3        1.85       13.10      6.79 o
  -5  23   3       25.26       31.80      8.55 o
  -4  23   3      121.75      105.79      8.91 o
  -3  23   3       13.49       15.10      7.30 o
  -2  23   3        2.36        4.43      7.90 o
  -1  23   3        6.03       19.56      7.60 o
   0  23   3      152.24      130.41      6.97 o
   1  23   3        2.55        1.49      7.65 o
   2  23   3        8.44       19.74      6.89 o
  -3  24   3       14.21       21.84      7.95 o
  -2  24   3       33.55       28.72      7.02 o
  -1  24   3       58.95       58.21      7.09 o
   0  24   3       30.71       29.94      6.63 o
   1  24   3       48.50       36.68      7.50 o
 -13   0   4       12.77       14.69      7.88 o
 -12   0   4        9.69       33.16     19.45 o
 -11   0   4      172.73      136.28      7.45 o
 -10   0   4      282.22      286.41      9.82 o
  -9   0   4       57.03       73.05      8.56 o
  -8   0   4     1281.06     1224.20     24.93 o
  -7   0   4      307.54      306.26      8.68 o
  -6   0   4     2012.42     1916.66     17.18 o
  -5   0   4     4411.60     4347.00     21.23 o
  -4   0   4     3161.10     3057.66     29.67 o
  -3   0   4     3126.84     2759.95     18.07 o
  -2   0   4      305.02      226.97     10.72 o
  -1   0   4     3809.89     3861.13     23.47 o
   0   0   4     1712.74     1641.02     26.72 o
   1   0   4     8933.38     8911.74    186.16 o
   2   0   4      643.91      572.47     15.72 o
   3   0   4     3660.90     3837.23     77.45 o
   4   0   4       33.67       40.98      8.56 o
   5   0   4     2808.27     2693.04     57.03 o
   6   0   4      337.87      314.13      9.05 o
   7   0   4       49.40       80.25      8.21 o
   8   0   4        1.96        6.36      7.23 o
   9   0   4       72.83       81.00     10.74 o
 -13   1   4        0.29       -2.75      6.39 o
 -12   1   4        2.90        4.36      5.28 o
 -11   1   4       23.24       27.38      6.54 o
 -10   1   4       64.06       75.72      5.65 o
  -9   1   4      147.39      136.71      6.36 o
  -8   1   4       26.76       38.99      5.84 o
  -7   1   4     1159.78     1141.84     11.71 o
  -6   1   4      890.08      755.50      9.07 o
  -5   1   4      189.46      232.00      5.93 o
  -4   1   4     3682.98     3704.27     18.06 o
  -3   1   4     2449.42     2448.83     11.04 o
  -2   1   4     7031.73     7531.01     50.73 o
  -1   1   4     5062.27     4519.29     30.21 o
   0   1   4    24870.37    23865.57    253.73 o
   1   1   4     1650.06     1778.82     26.20 o
   2   1   4       22.09       20.89      5.92 o
   3   1   4     7091.69     7052.23    107.45 o
   4   1   4      991.90      938.53     16.90 o
   5   1   4       15.56       13.35      5.53 o
   6   1   4      217.38      250.72     13.31 o
   7   1   4      164.16      173.96      9.30 o
   8   1   4        5.35        4.42      6.72 o
   9   1   4        8.49       29.17      6.37 o
 -13   2   4       14.45       14.89      6.25 o
 -12   2   4      133.27      135.18     11.98 o
 -11   2   4       17.24       31.42      5.52 o
 -10   2   4       74.99       56.48      5.68 o
  -9   2   4      436.43      460.72      8.33 o
  -8   2   4      714.36      707.15     10.57 o
  -7   2   4       16.16        8.01      5.26 o
  -6   2   4       53.64       40.75      6.14 o
  -5   2   4     8483.89     8101.24     30.83 o
  -4   2   4      450.86      422.70      7.29 o
  -2   2   4    14431.64    13674.39     72.60 o
  -1   2   4    11078.95    11183.38    148.99 o
   1   2   4     7661.31     7449.43     76.61 o
   2   2   4     3576.26     3584.81     43.85 o
   3   2   4      186.30      190.13      6.58 o
   4   2   4      117.19      119.16      6.54 o
   5   2   4      557.94      547.73     11.72 o
   6   2   4      108.80      102.74      6.23 o
   7   2   4        8.65       15.96      5.29 o
   8   2   4       88.20       98.50      9.09 o
   9   2   4        0.49        6.69      5.98 o
 -13   3   4        0.41       11.44      6.26 o
 -12   3   4        0.76        5.52      5.87 o
 -11   3   4       77.57       84.83      5.65 o
 -10   3   4      335.44      325.13      9.79 o
  -9   3   4       35.04       41.57      5.90 o
  -8   3   4      677.12      727.43      6.89 o
  -7   3   4     2600.14     2621.00     25.74 o
  -6   3   4     1386.68     1293.01     11.81 o
  -5   3   4       52.90       56.41      6.44 o
  -4   3   4     1185.29      985.60      9.01 o
  -3   3   4    20830.71    20876.13    140.85 o
  -2   3   4      124.44      108.12      8.55 o
   0   3   4     2654.20     2475.87     41.13 o
   1   3   4      286.67      273.03      7.21 o
   3   3   4     8237.74     8106.51    127.09 o
   4   3   4      860.77      893.20     19.44 o
   5   3   4      148.09      177.91      7.10 o
   6   3   4      263.25      286.87      9.27 o
   7   3   4      197.05      199.92      9.27 o
   8   3   4       33.45       28.07      8.42 o
   9   3   4       69.17       86.51      6.23 o
 -13   4   4        7.81       15.17      7.93 o
 -12   4   4       39.21       45.96      5.94 o
 -11   4   4       43.22       43.93      6.03 o
 -10   4   4       68.54       76.48      5.95 o
  -9   4   4      254.37      266.17      6.36 o
  -8   4   4      181.59      175.15      5.91 o
  -7   4   4        8.59       23.37      5.59 o
  -6   4   4      422.13      394.34      6.90 o
  -5   4   4     9772.27     9622.14     72.47 o
  -4   4   4     2051.86     2085.82     15.76 o
  -3   4   4     9739.68     9174.23     24.81 o
  -2   4   4     8638.92     8209.54     82.32 o
  -1   4   4    14619.02    14751.83    177.94 o
   0   4   4     2743.82     2562.92     28.80 o
   1   4   4     2428.19     2169.91     57.90 o
   2   4   4     6129.78     6188.92     50.81 o
   3   4   4     1000.60     1038.07     12.64 o
   4   4   4       40.37       52.73      6.50 o
   5   4   4      812.25      768.09     18.55 o
   6   4   4      135.51      130.82      6.00 o
   8   4   4      163.16      190.16      9.25 o
   9   4   4       14.94       21.89      5.69 o
 -12   5   4       82.26       69.48      8.21 o
 -11   5   4       14.20       16.46      5.75 o
 -10   5   4      323.23      330.22      8.97 o
  -9   5   4      280.85      268.40      6.04 o
  -8   5   4        2.58       -0.52      6.23 o
  -7   5   4     1452.93     1446.04      8.66 o
  -6   5   4     1236.39     1230.38     13.25 o
  -5   5   4     4718.85     5150.84     36.23 o
  -4   5   4    16051.49    15863.87     78.57 o
  -3   5   4      120.55       80.14      7.36 o
  -2   5   4      119.92      144.23      8.17 o
  -1   5   4     1757.07     1507.19     17.73 o
   0   5   4     1649.44     1504.92     16.06 o
   1   5   4     2559.45     2741.22     30.96 o
   3   5   4     1963.38     1938.60     21.47 o
   4   5   4       75.07       69.42      6.78 o
   5   5   4        0.12       15.66      6.80 o
   6   5   4      787.64      814.75     18.46 o
   7   5   4       35.69       46.15      5.94 o
   8   5   4        9.37       27.99      6.66 o
   9   5   4        0.86       -2.30      5.82 o
 -12   6   4       36.97       43.05      5.50 o
 -11   6   4      123.29      111.58      5.56 o
 -10   6   4      125.46      107.60      7.64 o
  -9   6   4      164.77      195.39      6.52 o
  -8   6   4      886.41      858.18     10.11 o
  -7   6   4      133.80      124.13      6.41 o
  -6   6   4      803.44      775.62      8.82 o
  -4   6   4     8747.13     9087.36     72.51 o
  -3   6   4     2854.27     2927.67     47.77 o
  -2   6   4     6752.00     6370.29     67.09 o
  -1   6   4      101.08       86.57      6.74 o
   0   6   4     1633.16     1968.59     26.77 o
   2   6   4     3316.56     3371.58     26.95 o
   3   6   4       67.90       77.28      6.18 o
   4   6   4      832.06      855.60     11.43 o
   5   6   4      410.32      448.19     13.40 o
   6   6   4       72.92       93.32      7.14 o
   7   6   4      115.65      157.20      7.83 o
   8   6   4       10.81       27.92      5.57 o
   9   6   4        1.15        9.63      5.96 o
 -12   7   4       23.48       47.94      9.21 o
 -11   7   4      316.62      303.45      7.19 o
 -10   7   4        9.76       16.41      8.90 o
  -9   7   4      120.10      112.66      5.80 o
  -8   7   4      379.69      416.53      6.77 o
  -7   7   4      834.15      823.61      8.43 o
  -6   7   4     2427.55     2417.78     11.27 o
  -5   7   4      100.29      107.84      5.67 o
  -3   7   4     7271.55     7676.56    103.50 o
  -2   7   4      377.81      436.96      8.23 o
  -1   7   4     4301.56     3995.77     37.59 o
   0   7   4    10687.51    10817.37    154.31 o
   1   7   4      644.01      655.78      9.69 o
   2   7   4     3801.98     3971.95     31.14 o
   3   7   4      714.22      678.39      7.27 o
   4   7   4      229.19      256.98      7.71 o
   5   7   4       67.33       61.06      6.12 o
   6   7   4        9.70        3.26      6.06 o
   7   7   4       97.98       93.31      7.10 o
   8   7   4        4.10        3.97      6.75 o
   9   7   4       15.61       16.72      5.90 o
 -12   8   4        2.84        9.12      6.11 o
 -11   8   4        6.82       14.92      6.06 o
 -10   8   4      105.15      103.15      6.79 o
  -9   8   4      326.42      326.19     13.23 o
  -8   8   4      747.25      740.18     10.41 o
  -7   8   4       26.28       20.85      6.38 o
  -6   8   4      312.26      286.16      6.48 o
  -5   8   4     2709.46     2675.48     31.11 o
  -4   8   4      953.10      932.26     17.38 o
  -3   8   4       20.60        0.06      7.30 o
  -2   8   4     2318.19     2220.01     26.93 o
  -1   8   4     4089.73     4129.67     64.43 o
   0   8   4     1878.64     1929.76     22.68 o
   1   8   4    10292.54    10119.65    127.90 o
   2   8   4     3181.83     3063.34     31.58 o
   3   8   4      136.62      140.52      7.00 o
   4   8   4      234.67      256.83      6.67 o
   5   8   4      941.14      943.38     11.90 o
   6   8   4      251.79      246.09     12.40 o
   7   8   4        0.74       12.23      5.97 o
   8   8   4       16.85       42.15      6.83 o
   9   8   4       34.46       38.38      7.43 o
 -12   9   4       19.65       13.10      7.67 o
 -11   9   4       18.68       13.99      6.75 o
 -10   9   4      198.48      182.44      6.18 o
  -9   9   4       47.34       44.12      6.11 o
  -8   9   4       82.79       80.55      5.91 o
  -7   9   4     3256.86     3183.88     32.37 o
  -6   9   4      633.37      591.59      7.25 o
  -5   9   4       82.30       92.51      6.78 o
  -4   9   4     1568.41     1397.45     22.51 o
  -3   9   4     2903.16     2764.20     58.85 o
  -2   9   4      120.45      149.91      7.22 o
  -1   9   4     1355.34     1247.62     15.81 o
   0   9   4     2589.82     2421.95     30.71 o
   1   9   4      669.93      698.96      9.78 o
   2   9   4      232.52      217.15      7.21 o
   3   9   4     1491.56     1509.33     15.82 o
   4   9   4      722.83      729.37     18.28 o
   5   9   4        0.55        5.84      6.44 o
   6   9   4      419.99      411.06      6.96 o
   7   9   4       83.65       90.22      6.30 o
   8   9   4        3.43       21.92      7.15 o
   9   9   4        9.08       12.89      7.23 o
 -12  10   4        2.68        5.24      6.61 o
 -11  10   4       78.53       75.84      6.15 o
 -10  10   4        4.07       10.74      5.88 o
  -9  10   4        6.94       10.09      6.22 o
  -8  10   4      835.48      774.46      8.51 o
  -7  10   4        1.52       -1.82      5.94 o
  -6  10   4       22.94       29.55      5.85 o
  -5  10   4     2658.52     2566.24     35.76 o
  -4  10   4      450.95      428.05      7.84 o
  -3  10   4      531.92      467.02      7.84 o
  -2  10   4     1224.23     1043.57     14.63 o
  -1  10   4     4489.46     4484.72     56.33 o
   0  10   4       25.62       49.85      6.73 o
   1  10   4      705.57      621.88      9.35 o
   2  10   4     2009.85     2052.64     32.51 o
   3  10   4       64.07       57.75      6.52 o
   4  10   4      657.59      719.91      7.75 o
   5  10   4      176.75      186.28      8.17 o
   6  10   4       84.23       80.36      6.26 o
   7  10   4       12.87       14.94      5.43 o
   8  10   4      135.97      127.71      8.02 o
 -11  11   4        0.16       16.58      6.09 o
 -10  11   4       36.84       58.88      6.15 o
  -9  11   4      132.29      138.34      5.95 o
  -8  11   4       12.08       17.03      6.35 o
  -7  11   4      111.59      118.48      6.28 o
  -6  11   4     2946.10     2909.19     33.58 o
  -5  11   4      417.31      379.53      6.85 o
  -4  11   4      527.28      432.88      7.55 o
  -3  11   4     2310.08     2237.21     36.26 o
  -2  11   4       53.52       48.08      7.49 o
  -1  11   4      378.82      329.03      7.50 o
   0  11   4     3214.67     3169.78     56.90 o
   1  11   4      342.53      332.76      7.13 o
   2  11   4        3.97        5.64      6.59 o
   3  11   4      513.52      518.59      6.77 o
   4  11   4      410.84      416.22      6.59 o
   5  11   4        3.31       17.21      6.44 o
   6  11   4      191.37      204.64      6.24 o
   7  11   4       59.71       55.75      7.18 o
   8  11   4        0.13        4.17      7.91 o
 -11  12   4       43.04       32.63      6.26 o
 -10  12   4       19.24       28.93      5.71 o
  -9  12   4      173.56      181.85      8.25 o
  -8  12   4       49.83       58.59      5.94 o
  -7  12   4        9.23       16.35      6.74 o
  -6  12   4       14.70       15.24      7.28 o
  -5  12   4      438.24      427.32      8.11 o
  -4  12   4     1059.28     1054.63     23.56 o
  -3  12   4       66.93       52.39      7.01 o
  -2  12   4     2018.12     1956.07     34.55 o
  -1  12   4      801.92      795.70     14.11 o
   0  12   4       16.82        2.60      7.23 o
   1  12   4       81.52       81.88      6.18 o
   2  12   4     1707.58     1691.87     28.88 o
   3  12   4        1.74       15.80      6.19 o
   4  12   4      335.53      351.05      8.95 o
   5  12   4      492.27      527.23      8.34 o
   6  12   4        3.92        7.55      6.24 o
   7  12   4       89.14      102.40      6.29 o
   8  12   4        1.28       -7.18      6.88 o
 -11  13   4        3.76       13.92      6.40 o
 -10  13   4       75.38       86.69      6.76 o
  -9  13   4       71.21       64.70      7.16 o
  -8  13   4       15.04       21.47      6.96 o
  -7  13   4       15.46       25.35      6.11 o
  -6  13   4      649.32      663.95      7.15 o
  -5  13   4      162.32      175.03      8.10 o
  -4  13   4     1518.65     1389.43     36.84 o
  -3  13   4      769.63      716.36     14.16 o
  -2  13   4      592.35      675.91      8.88 o
  -1  13   4      607.55      564.82      9.43 o
   0  13   4     1460.17     1494.51     27.19 o
   1  13   4       62.88       81.32      6.87 o
   2  13   4      175.99      192.81      6.86 o
   3  13   4      505.63      583.97     13.48 o
   4  13   4      187.55      207.81      7.32 o
   5  13   4      225.46      230.51      6.21 o
   6  13   4       38.13       48.15      5.67 o
   7  13   4      116.66      143.04      6.13 o
   8  13   4        3.67       11.97      5.98 o
 -11  14   4       54.52       49.78      6.56 o
 -10  14   4        9.18       21.90      6.05 o
  -9  14   4       22.93       28.55      6.69 o
  -8  14   4      483.15      490.57     10.76 o
  -7  14   4       61.82       75.65      6.52 o
  -6  14   4      747.66      729.08     11.01 o
  -5  14   4       44.33       47.95      6.36 o
  -4  14   4      828.34      829.58     20.77 o
  -3  14   4      697.34      678.94     15.17 o
  -2  14   4       54.61       58.48      7.00 o
  -1  14   4      967.95      948.81     18.83 o
   0  14   4      138.57      135.68      7.14 o
   1  14   4       38.92       44.22      6.75 o
   2  14   4      666.16      711.62     13.44 o
   3  14   4        3.08       18.57      6.77 o
   4  14   4       62.34       87.50      7.18 o
   5  14   4      163.00      188.40      6.67 o
   6  14   4       10.16        5.20      6.63 o
   7  14   4       25.48       43.02      6.37 o
 -10  15   4        7.14        8.38      6.05 o
  -9  15   4       91.02       92.30      6.15 o
  -8  15   4       29.80       30.06      6.53 o
  -7  15   4       89.24       96.82      6.20 o
  -6  15   4      568.82      533.04     14.10 o
  -5  15   4       15.16       34.72      6.25 o
  -4  15   4        4.75        0.88      6.49 o
  -3  15   4     2725.67     2658.69     68.50 o
  -2  15   4      109.41      112.50      8.25 o
  -1  15   4      139.20      132.52      7.05 o
   0  15   4      538.18      573.35      8.67 o
   1  15   4      185.09      205.35      6.54 o
   2  15   4      459.80      476.17      9.64 o
   3  15   4      343.09      359.93      8.97 o
   4  15   4        5.63       -0.39      6.09 o
   5  15   4       17.86       40.02      5.94 o
   6  15   4       79.66       93.86      6.44 o
   7  15   4        1.58       14.45      6.91 o
 -10  16   4        0.49       18.55      7.83 o
  -9  16   4        1.80       15.01      7.12 o
  -8  16   4      185.29      213.29      6.75 o
  -7  16   4      236.65      252.87      6.68 o
  -6  16   4      246.25      216.16     10.65 o
  -5  16   4     1067.31     1017.54     26.76 o
  -4  16   4       66.56       60.88      6.02 o
  -3  16   4        1.14        7.18      7.08 o
  -2  16   4      163.51      175.11      7.46 o
  -1  16   4      701.58      661.73     12.82 o
   0  16   4       32.78       40.76      6.81 o
   1  16   4     1334.37     1363.11     26.97 o
   2  16   4       32.12       51.73      7.24 o
   3  16   4        5.81       13.17      5.54 o
   4  16   4      111.74      129.62      6.01 o
   5  16   4      264.69      257.92      6.92 o
   6  16   4       48.54       56.17      6.15 o
   7  16   4       26.52       40.83      6.70 o
  -9  17   4       21.25       25.86      7.48 o
  -8  17   4       23.79       45.43      6.58 o
  -7  17   4      175.86      164.53      6.99 o
  -6  17   4       71.37       83.20      6.77 o
  -5  17   4       39.86       74.80      7.46 o
  -4  17   4        2.02        8.92      7.44 o
  -3  17   4      637.55      689.50     21.59 o
  -2  17   4       48.18       34.81      7.71 o
  -1  17   4       10.67       17.63      6.72 o
   0  17   4      614.33      641.65     14.73 o
   1  17   4        2.94       17.82      7.10 o
   2  17   4      402.12      420.10     11.88 o
   3  17   4       77.63      107.25      7.95 o
   4  17   4       34.42       37.90      5.68 o
   5  17   4        5.08       16.65      6.78 o
   6  17   4       46.01       47.19      6.56 o
  -9  18   4        9.67       20.49      6.44 o
  -8  18   4      259.36      282.88      7.96 o
  -7  18   4       71.97       65.46      7.12 o
  -6  18   4       33.10       52.44      7.31 o
  -5  18   4       19.89       25.58      7.16 o
  -4  18   4      498.75      511.37     13.83 o
  -3  18   4      115.12      144.77      8.42 o
  -2  18   4      675.55      666.53     18.85 o
  -1  18   4        6.81       11.01      6.41 o
   0  18   4      307.99      301.00      7.55 o
   1  18   4       14.95       18.92      6.34 o
   2  18   4       75.35       95.90      6.73 o
   3  18   4       85.03       97.37      6.93 o
   4  18   4       45.88       57.13      8.46 o
   5  18   4       15.97       24.96      7.53 o
   6  18   4        2.40        3.34      6.98 o
  -8  19   4        6.30       12.34      6.70 o
  -7  19   4        6.58       -4.12      7.20 o
  -6  19   4      230.19      234.19      8.85 o
  -5  19   4       19.85       32.34      7.13 o
  -4  19   4       85.20       80.43      8.98 o
  -3  19   4       75.43       70.60      7.17 o
  -2  19   4        0.58        5.91      7.50 o
  -1  19   4      106.90      108.08      6.86 o
   0  19   4        6.94       20.04      6.17 o
   1  19   4        0.84        3.08      6.47 o
   2  19   4        6.44       11.48      6.45 o
   3  19   4      213.00      238.94      7.25 o
   4  19   4        0.27        4.45      7.22 o
   5  19   4       17.06       18.16      7.04 o
  -8  20   4       16.45       23.50     11.13 o
  -7  20   4      108.10      117.44     11.63 o
  -6  20   4      140.70      135.24      7.48 o
  -5  20   4      113.19      108.00      7.66 o
  -4  20   4        7.14       19.31      9.54 o
  -3  20   4       68.18       70.07      6.86 o
  -2  20   4      169.73      172.79      7.60 o
  -1  20   4       11.04       19.47      7.27 o
   0  20   4      166.84      163.49      7.67 o
   1  20   4      158.67      184.41     12.39 o
   2  20   4       68.70       95.11      9.27 o
   3  20   4        7.03        8.84      6.61 o
   4  20   4      135.75      147.49     10.42 o
  -7  21   4       16.73       25.28      6.81 o
  -6  21   4      114.79      122.94      7.83 o
  -5  21   4        2.13       24.34      7.63 o
  -4  21   4       73.47       84.27      8.46 o
  -3  21   4      217.64      233.95     10.80 o
  -2  21   4        5.16        8.74      7.34 o
  -1  21   4        7.62       23.01      7.93 o
   0  21   4      197.78      208.48      8.99 o
   1  21   4       25.96       30.61      7.50 o
   2  21   4       20.14       23.97      6.86 o
   3  21   4       41.18       54.54      6.60 o
   4  21   4        1.10       11.72      7.03 o
  -6  22   4        6.94        9.42      7.76 o
  -5  22   4       67.57       67.49      7.29 o
  -4  22   4       56.36       52.99      7.75 o
  -3  22   4       26.58       19.78      8.54 o
  -2  22   4       27.78       33.41      6.97 o
  -1  22   4      100.25      102.28      7.48 o
   0  22   4       28.93       22.68      8.00 o
   1  22   4        4.15       16.54      6.51 o
   2  22   4       53.16       71.02      7.45 o
   3  22   4       40.00       49.50      6.28 o
  -5  23   4      106.05       93.33      8.59 o
  -4  23   4       23.93       26.82      7.42 o
  -3  23   4       60.81       77.63      9.93 o
  -2  23   4        4.48       12.41      8.42 o
  -1  23   4       46.07       30.24      8.01 o
   0  23   4      131.88      133.22     10.51 o
   1  23   4       28.12       25.17      6.70 o
   2  23   4       17.88       17.33      7.64 o
  -3  24   4       20.24       12.53      7.27 o
  -2  24   4       16.25       22.97      8.15 o
  -1  24   4        0.33       -4.33      8.86 o
   0  24   4       27.67       16.98      7.65 o
 -13   1   5        0.73        0.95      5.74 o
 -12   1   5       17.82       12.61      5.78 o
 -11   1   5       54.36       54.51      5.88 o
 -10   1   5        1.52       12.75      6.90 o
  -9   1   5      482.69      486.53      7.31 o
  -8   1   5      199.43      186.27      6.52 o
  -7   1   5       26.49       17.37      5.79 o
  -6   1   5       12.96       20.78      5.96 o
  -5   1   5      264.24      281.52      7.01 o
  -4   1   5      403.19      331.52      7.79 o
  -3   1   5      846.64      821.94      9.48 o
  -2   1   5     1115.25     1129.37     10.71 o
  -1   1   5       48.21       40.31      7.82 o
   0   1   5     1535.51     1603.28     18.87 o
   1   1   5      237.57      254.41      7.89 o
   2   1   5       56.01       47.82      6.73 o
   3   1   5      380.47      397.25     10.60 o
   4   1   5       69.71       97.28      5.97 o
   5   1   5      763.16      727.96     26.58 o
   6   1   5      189.48      194.83      6.48 o
   7   1   5       11.36        5.78      7.53 o
   8   1   5       70.36       74.09      6.72 o
   9   1   5        0.11       -6.77      7.01 o
 -13   2   5        2.50        9.59      5.57 o
 -12   2   5       10.23       20.60      6.42 o
 -11   2   5       32.31       25.33      5.35 o
 -10   2   5      223.46      232.72      6.48 o
  -9   2   5        1.51       11.93      6.64 o
  -8   2   5      111.24      119.54      6.23 o
  -7   2   5      258.67      258.25      6.38 o
  -6   2   5        2.19       11.40      5.77 o
  -5   2   5      969.02     1002.99      7.43 o
  -4   2   5     1393.77     1636.38      9.23 o
  -3   2   5       54.42       39.95      7.14 o
  -2   2   5      106.32      114.12      9.12 o
  -1   2   5        0.60        7.57      7.85 o
   0   2   5       25.91       30.13      6.84 o
   1   2   5      822.20      857.66     10.94 o
   2   2   5     2668.38     2671.79     34.77 o
   3   2   5      508.66      559.70     10.21 o
   4   2   5      710.67      700.68     14.68 o
   5   2   5       74.99       82.68      6.33 o
   6   2   5      430.30      419.21     14.70 o
   7   2   5       85.80      101.63      6.33 o
   8   2   5       11.88       21.20      7.72 o
   9   2   5        0.45        8.89      8.67 o
 -13   3   5       16.62       13.78      5.52 o
 -12   3   5       51.30       44.90      5.61 o
 -11   3   5       14.90       19.84      8.23 o
 -10   3   5        0.11        3.84      6.28 o
  -9   3   5      274.85      285.58      6.09 o
  -8   3   5       30.95       42.07      6.02 o
  -7   3   5        0.70        0.24      5.24 o
  -6   3   5      190.34      247.72      6.16 o
  -5   3   5      127.75      111.78      6.43 o
  -4   3   5      171.62      219.19      7.07 o
  -3   3   5      799.28      891.33      8.98 o
  -2   3   5      119.45      137.72      8.94 o
  -1   3   5      238.65      235.44      8.46 o
   0   3   5      361.82      385.43      7.57 o
   1   3   5        4.71        7.79      7.03 o
   2   3   5     1323.57     1413.70     18.97 o
   3   3   5     1237.30     1343.92     17.10 o
   4   3   5     1767.42     1687.72     29.84 o
   5   3   5      123.36      127.38      7.53 o
   6   3   5        2.89       15.80      6.72 o
   7   3   5       84.44       89.66      9.04 o
   8   3   5        2.06        6.26      6.79 o
   9   3   5       30.90       28.36      6.66 o
 -13   4   5       34.96       32.45      6.05 o
 -12   4   5        0.75        7.02      6.23 o
 -11   4   5      124.67      126.55      6.04 o
 -10   4   5      267.73      261.63      6.71 o
  -9   4   5        4.55        3.84      5.34 o
  -8   4   5      111.59      108.31      5.54 o
  -7   4   5      271.44      286.55      6.04 o
  -6   4   5      182.33      205.55      5.91 o
  -5   4   5      569.23      586.41      6.83 o
  -3   4   5        0.09       38.15     13.44 o
  -2   4   5       27.41       43.44      7.57 o
  -1   4   5      644.28      604.24      8.84 o
   0   4   5      162.41      167.42      8.46 o
   2   4   5        4.44        9.91      6.75 o
   3   4   5     1047.81     1056.82     18.12 o
   4   4   5      716.70      749.80     12.88 o
   5   4   5      144.35      125.36      6.76 o
   6   4   5       72.31       76.43      6.38 o
   7   4   5       14.54       19.38      6.48 o
   8   4   5        1.05       12.61      6.40 o
   9   4   5        0.49       13.93      5.74 o
 -13   5   5        0.58       -5.61      6.17 o
 -12   5   5       18.70       18.71      5.34 o
 -11   5   5      197.72      206.14      7.17 o
 -10   5   5        7.05       14.17      7.43 o
  -9   5   5       44.27       48.26      5.71 o
  -8   5   5       10.25       14.28      5.58 o
  -7   5   5      258.34      257.12      6.08 o
  -6   5   5       86.00      111.30      5.96 o
  -5   5   5      127.82      137.24      6.15 o
  -4   5   5       86.40      103.59      6.33 o
  -3   5   5     1114.10     1173.29      8.63 o
  -2   5   5        7.34       11.39      7.45 o
  -1   5   5      571.75      577.29      8.69 o
   0   5   5     1439.88     1643.49     27.30 o
   1   5   5      538.71      589.53      8.10 o
   2   5   5      302.05      335.59      7.50 o
   3   5   5      129.81      261.88     38.52 o
   4   5   5      349.41      393.27      9.38 o
   5   5   5       44.92       42.11      6.54 o
   6   5   5      212.95      210.50      6.88 o
   7   5   5       18.28       16.08      7.01 o
   8   5   5        3.08        4.67      6.53 o
 -13   6   5        0.56       11.40      5.41 o
 -12   6   5       67.23       60.99      5.50 o
 -11   6   5       90.84       67.77      6.57 o
 -10   6   5       91.19       95.24      5.68 o
  -9   6   5      256.34      252.46      6.64 o
  -8   6   5      119.76      121.84      6.38 o
  -7   6   5        0.08        9.06      6.10 o
  -6   6   5       92.08       84.29      6.26 o
  -5   6   5      135.72      146.97      5.80 o
  -4   6   5     2163.54     2479.51     23.46 o
  -3   6   5     2535.11     2523.51     32.68 o
  -2   6   5      524.57      590.40      9.65 o
  -1   6   5     1459.90     1533.73     16.87 o
   0   6   5       12.00       20.05      6.79 o
   1   6   5      207.98      202.12      6.82 o
   2   6   5      110.40      150.27      6.84 o
   3   6   5     2459.27     2358.37     14.54 o
   4   6   5      431.21      425.73      6.91 o
   5   6   5      313.79      306.74      7.09 o
   6   6   5       24.19       23.66      6.10 o
   7   6   5       56.96       55.74      6.30 o
   8   6   5        7.20        3.96      6.24 o
 -12   7   5        2.68       15.50      7.06 o
 -11   7   5       52.88       57.95      5.69 o
 -10   7   5       65.96       48.49      5.80 o
  -9   7   5        7.10       16.88      6.21 o
  -8   7   5      451.89      438.50      6.43 o
  -7   7   5       40.66       49.72      5.93 o
  -6   7   5      181.08      194.18      5.62 o
  -5   7   5        3.19       12.04      6.03 o
  -4   7   5     1640.10     1648.46     12.99 o
  -3   7   5      895.15     1082.54     12.34 o
  -2   7   5       24.95       51.64      7.00 o
  -1   7   5      159.79      172.05      8.12 o
   0   7   5     4677.63     4949.35     49.88 o
   1   7   5     1706.54     1684.37     18.61 o
   2   7   5      107.67      134.06      7.77 o
   3   7   5       34.21       35.10      6.29 o
   4   7   5       26.76       28.43      5.73 o
   5   7   5      440.85      376.36      7.43 o
   6   7   5      179.77      161.59      6.43 o
   7   7   5       13.90       11.06      6.95 o
   8   7   5       14.56       24.23      6.87 o
 -12   8   5       22.92       24.47      6.58 o
 -11   8   5      114.87       97.04      5.84 o
 -10   8   5      155.39      171.35      6.56 o
  -9   8   5      156.14      151.46      7.46 o
  -8   8   5       17.67       34.16      6.26 o
  -7   8   5       23.57       35.64      5.82 o
  -6   8   5      803.81      805.19      7.17 o
  -5   8   5     2160.22     2429.38     20.68 o
  -4   8   5      173.70      160.46      8.12 o
  -3   8   5       80.37      113.81      6.66 o
  -2   8   5     1878.81     1952.55     30.18 o
  -1   8   5      320.87      288.76      7.89 o
   0   8   5     3019.16     3028.67     43.23 o
   1   8   5      429.36      422.89      7.56 o
   2   8   5      933.72      884.03     10.56 o
   3   8   5      442.87      430.46      7.35 o
   4   8   5        0.73        6.15      6.24 o
   5   8   5       46.00       39.93      6.25 o
   6   8   5        0.82       11.64      5.78 o
   7   8   5        2.73       -1.10      5.74 o
   8   8   5        8.73       -0.13      6.68 o
 -12   9   5       40.90       49.30      5.56 o
 -11   9   5        5.41       -3.40      5.53 o
 -10   9   5        1.48        5.93      5.87 o
  -9   9   5       40.23       43.78      5.57 o
  -8   9   5        4.27       16.82      6.49 o
  -7   9   5      399.09      421.15      6.13 o
  -6   9   5      854.64      880.19     10.69 o
  -5   9   5       17.24       14.88      7.43 o
  -4   9   5      432.57      431.92      7.93 o
  -3   9   5     3773.53     3895.14     83.84 o
  -2   9   5      618.96      675.66      9.79 o
  -1   9   5        3.12        4.97      7.53 o
   0   9   5       20.74       11.75      6.41 o
   1   9   5      108.29      141.59      7.18 o
   2   9   5      363.53      330.56      6.71 o
   3   9   5        5.23       17.52      6.58 o
   4   9   5       37.75       32.04      7.66 o
   5   9   5       89.90      109.16      6.63 o
   6   9   5       15.47       15.91      5.88 o
   7   9   5        2.67        6.98      6.12 o
   8   9   5        0.84       13.70      5.42 o
 -12  10   5       26.59       16.01      5.86 o
 -11  10   5        3.81       18.11      6.06 o
 -10  10   5        1.52        6.17      6.00 o
  -9  10   5       34.67       39.93      5.70 o
  -8  10   5      349.10      369.75      6.66 o
  -7  10   5       67.85       94.95      6.61 o
  -6  10   5     1762.61     1700.79     21.17 o
  -5  10   5       59.59       68.26      6.68 o
  -4  10   5      564.16      592.13     10.68 o
  -3  10   5       82.97      119.71      7.37 o
  -2  10   5       42.83       58.00      6.23 o
  -1  10   5      788.76      793.81     10.24 o
   0  10   5     1322.95     1407.78     19.82 o
   1  10   5        0.23        3.89      6.56 o
   2  10   5       39.25       62.74      6.25 o
   3  10   5       84.88       79.97      6.39 o
   4  10   5       74.28       79.71      6.22 o
   5  10   5        1.19       10.99      6.93 o
   6  10   5      236.28      188.02      6.18 o
   7  10   5        1.02       14.88      6.03 o
   8  10   5        2.12       -0.61     10.17 o
 -12  11   5        4.14        4.34      6.01 o
 -11  11   5       27.52       30.01      5.97 o
 -10  11   5      104.25       81.15      6.17 o
  -9  11   5        4.50        8.06      6.53 o
  -8  11   5       55.12       47.66      5.83 o
  -7  11   5       66.66       74.58      6.25 o
  -6  11   5      374.60      391.14      6.71 o
  -5  11   5       33.18       34.42      6.88 o
  -4  11   5      266.98      256.60      8.48 o
  -3  11   5      113.35      106.27      7.26 o
  -2  11   5      205.02      202.58      6.73 o
  -1  11   5      720.46      668.66     12.56 o
   0  11   5      186.78      159.38      7.14 o
   1  11   5      318.50      281.63      6.73 o
   2  11   5      176.02      204.50      7.19 o
   3  11   5       30.83       32.85      6.99 o
   4  11   5       41.20       33.15      5.88 o
   5  11   5      595.28      529.11     11.42 o
   6  11   5        5.13       21.14      6.44 o
   7  11   5        4.48       -0.72      6.61 o
 -11  12   5       16.77       14.58      6.76 o
 -10  12   5        2.87       12.16      6.33 o
  -9  12   5      197.16      192.34      6.55 o
  -8  12   5       25.42       35.58      5.93 o
  -7  12   5      186.35      203.50      6.29 o
  -6  12   5      442.85      415.06      8.15 o
  -5  12   5      472.44      511.52      8.71 o
  -4  12   5       68.30       70.24      7.07 o
  -3  12   5      695.84      627.93      9.33 o
  -2  12   5       43.42       52.46      7.08 o
  -1  12   5      846.26      802.59     11.73 o
   0  12   5      154.80      147.58      7.17 o
   1  12   5      760.57      740.60     14.14 o
   2  12   5       87.39       79.10      6.95 o
   3  12   5      698.62      630.21      6.82 o
   4  12   5        3.30        7.78      6.48 o
   5  12   5       73.59       65.43      5.69 o
   6  12   5       67.45       51.22      6.42 o
   7  12   5      143.70      136.32      6.93 o
 -11  13   5       54.40       54.32      6.43 o
 -10  13   5       32.33       17.65      5.74 o
  -9  13   5        5.98       11.89      5.94 o
  -8  13   5      123.81      129.28      6.12 o
  -7  13   5      172.49      169.97      6.87 o
  -6  13   5      489.65      447.15      9.09 o
  -5  13   5      246.69      259.32      7.81 o
  -4  13   5       28.18       35.05      7.57 o
  -3  13   5     1019.36     1046.62     35.58 o
  -2  13   5       91.52       91.60      6.89 o
  -1  13   5       69.75       83.43      6.81 o
   0  13   5      418.21      381.13      7.62 o
   1  13   5     2089.97     1966.17     34.01 o
   2  13   5       21.18       24.62      6.82 o
   3  13   5      147.99      143.91      7.35 o
   4  13   5      362.67      317.90      6.27 o
   5  13   5       39.69       38.28      5.85 o
   6  13   5      129.87      122.34      6.63 o
   7  13   5      108.57       98.69      8.73 o
 -11  14   5        9.47        8.95      6.01 o
 -10  14   5       76.06       73.15      6.58 o
  -9  14   5       54.47       60.35      7.28 o
  -8  14   5       11.59       21.50      6.64 o
  -7  14   5        0.82        6.99      6.31 o
  -6  14   5       11.16       18.91      7.48 o
  -5  14   5      812.03      800.12     22.18 o
  -4  14   5      112.39      142.40      7.54 o
  -3  14   5       60.79       53.07      7.26 o
  -2  14   5      241.28      243.45      8.13 o
  -1  14   5      453.63      416.26      7.77 o
   0  14   5      133.50      141.86      7.29 o
   1  14   5      146.58      150.03      7.15 o
   2  14   5      367.88      328.62     10.24 o
   3  14   5      527.76      483.79     11.85 o
   4  14   5       26.71       37.39      6.58 o
   5  14   5       68.06       67.05      6.81 o
   6  14   5       12.43       18.22      6.24 o
   7  14   5       10.43       14.30      6.36 o
 -10  15   5        3.88       14.94      6.99 o
  -9  15   5        4.74       13.31      5.99 o
  -8  15   5      104.44      108.36      7.20 o
  -7  15   5      482.61      467.96     18.93 o
  -6  15   5        4.19       10.45      6.35 o
  -5  15   5        3.09       12.74      8.35 o
  -4  15   5      320.10      302.20      8.39 o
  -3  15   5      906.17      938.89     15.92 o
  -2  15   5       38.35       30.76      6.67 o
  -1  15   5      553.10      535.32      9.84 o
   0  15   5      867.22      829.60     17.39 o
   1  15   5        8.37       12.76      6.24 o
   2  15   5      871.32      788.76     26.27 o
   3  15   5      105.24      109.66      6.51 o
   4  15   5       48.09       52.45      7.08 o
   5  15   5       21.42       18.39      6.78 o
   6  15   5       35.46       33.93      5.91 o
 -10  16   5       13.03       15.41      5.97 o
  -9  16   5       19.26       36.44      7.09 o
  -8  16   5      155.48      146.18      7.82 o
  -7  16   5       17.09        5.82      6.68 o
  -6  16   5      147.33      150.27      7.66 o
  -5  16   5      146.31      152.98      8.56 o
  -4  16   5       56.80       39.66      7.24 o
  -3  16   5       60.91       65.98      7.61 o
  -2  16   5      366.22      338.77     13.88 o
  -1  16   5      207.51      184.30      6.72 o
   0  16   5      323.69      322.67      7.42 o
   1  16   5      145.35      126.83      6.79 o
   2  16   5        2.80        2.62      7.84 o
   3  16   5       98.97       85.62      6.23 o
   4  16   5       33.35       22.85      7.19 o
   5  16   5       33.82       29.95      6.89 o
   6  16   5       19.16       27.51      6.64 o
 -10  17   5      100.93       89.05      7.47 o
  -9  17   5        0.10       -2.20      6.84 o
  -8  17   5       63.30       70.66      6.98 o
  -7  17   5       79.54      102.76     10.46 o
  -6  17   5      122.37      138.82     10.14 o
  -5  17   5        0.79       23.07      7.61 o
  -4  17   5        2.69       -5.93      6.87 o
  -3  17   5      317.36      364.72      9.07 o
  -2  17   5      235.68      224.96     11.72 o
  -1  17   5       25.76       14.29      7.13 o
   0  17   5       23.53       22.63      6.58 o
   1  17   5      201.84      185.01      6.54 o
   2  17   5        8.29       13.94      6.92 o
   3  17   5        1.88        3.29      6.03 o
   4  17   5       15.88       17.86      8.27 o
   5  17   5       99.69       75.96      6.74 o
  -9  18   5       88.96       77.85      9.55 o
  -8  18   5       19.17       21.87      6.98 o
  -7  18   5       32.23       47.76      6.72 o
  -6  18   5       68.04       84.64      6.88 o
  -5  18   5      484.66      472.51     16.62 o
  -4  18   5       80.37       92.96      7.09 o
  -3  18   5        6.52       10.67      7.12 o
  -2  18   5      242.79      251.25     12.19 o
  -1  18   5      177.30      190.65      8.25 o
   0  18   5       52.74       52.40      6.26 o
   1  18   5       46.37       52.88      7.45 o
   2  18   5      145.28      130.21      6.35 o
   3  18   5       40.82       40.03      6.47 o
   4  18   5        0.48       12.38      6.28 o
   5  18   5        1.11       -8.09      6.27 o
  -9  19   5        0.83        7.30     11.87 o
  -8  19   5        1.26       20.57      6.96 o
  -7  19   5      362.85      353.22     14.38 o
  -6  19   5       83.15      105.50      6.85 o
  -5  19   5      128.55      113.48      7.80 o
  -4  19   5      285.89      275.08     13.71 o
  -3  19   5      220.89      236.98      8.63 o
  -2  19   5        2.95        6.74      7.76 o
  -1  19   5       30.11       34.54      6.88 o
   0  19   5      463.60      439.82     10.66 o
   1  19   5       86.83       75.73      6.50 o
   2  19   5       83.71       79.06      6.98 o
   3  19   5       62.25       61.02      6.07 o
   4  19   5      100.64       99.73      7.63 o
  -8  20   5       21.11       25.40      6.41 o
  -7  20   5       40.74       69.79      9.01 o
  -6  20   5       64.78       52.75      7.46 o
  -5  20   5      323.31      325.17      9.96 o
  -4  20   5       75.39      100.76      7.74 o
  -3  20   5       31.21       26.22      7.76 o
  -2  20   5      240.39      227.49     10.80 o
  -1  20   5      185.43      195.01      9.44 o
   0  20   5       16.22       32.98      6.53 o
   1  20   5       22.34       19.69      6.60 o
   2  20   5      112.77       90.43      6.64 o
   3  20   5       86.70       86.31      7.12 o
   4  20   5        8.09        4.50      6.53 o
  -7  21   5      158.76      162.79      8.51 o
  -6  21   5        8.90       12.97      7.60 o
  -5  21   5       23.40       32.67      8.51 o
  -4  21   5        8.10       22.40      6.66 o
  -3  21   5       73.39       69.39      7.20 o
  -2  21   5       35.55       44.25      7.77 o
  -1  21   5       32.16       32.66      6.66 o
   0  21   5       53.34       52.77      6.70 o
   1  21   5       20.25       26.44      6.91 o
   2  21   5        2.29       12.56      6.94 o
   3  21   5        2.97       16.76      8.23 o
  -6  22   5        0.71        3.51      7.70 o
  -5  22   5        2.10       11.30      7.42 o
  -4  22   5        2.93       16.45      6.43 o
  -3  22   5        9.32       14.13      8.42 o
  -2  22   5       33.58       41.79      8.50 o
  -1  22   5       25.16       31.88      7.06 o
   0  22   5        4.98        4.58      7.39 o
   1  22   5       13.77       26.87      6.41 o
   2  22   5       84.53       76.20      7.22 o
  -5  23   5       14.63       23.05      6.92 o
  -4  23   5       46.50       54.84      7.37 o
  -3  23   5       25.80       21.17     11.30 o
  -2  23   5       12.05        3.33      7.86 o
  -1  23   5       14.37       15.84      7.82 o
   0  23   5       98.47       81.15      7.22 o
   1  23   5       52.25       36.66      7.24 o
  -2  24   5       30.45       39.90      7.56 o
 -13   0   6       11.08       22.39      9.78 o
 -12   0   6        6.35       15.35      7.25 o
 -11   0   6       49.54       64.98      8.75 o
 -10   0   6      286.31      285.95     10.92 o
  -9   0   6      105.60      117.18      9.62 o
  -8   0   6       58.10       75.34      9.27 o
  -7   0   6      714.61      650.67     10.36 o
  -6   0   6      154.96      170.30      8.75 o
  -5   0   6     5831.95     5960.40     49.04 o
  -4   0   6     5351.37     5178.78     55.16 o
  -3   0   6      347.56      350.89     11.24 o
  -1   0   6     5282.11     5512.61     69.43 o
   0   0   6     4091.50     4496.14     93.97 o
   1   0   6       44.39       39.96     10.84 o
   2   0   6      376.66      336.08     11.81 o
   3   0   6      200.65      190.80      9.67 o
   4   0   6       74.44       54.40      7.79 o
   5   0   6       22.18       11.40      8.67 o
   6   0   6      851.58      842.28     20.26 o
   7   0   6       29.22       19.91     12.13 o
   8   0   6       59.46       75.78     10.46 o
 -13   1   6        8.52       15.63      6.14 o
 -12   1   6       32.31       21.62      6.53 o
 -11   1   6        0.48       -0.25      6.33 o
 -10   1   6        2.57       13.34      6.86 o
  -9   1   6      397.36      389.26      6.71 o
  -8   1   6      362.18      308.65      6.65 o
  -7   1   6      420.11      442.50      6.77 o
  -6   1   6     1891.92     1833.13     11.91 o
  -5   1   6      328.87      316.99      6.77 o
  -4   1   6     1164.97     1033.58     12.47 o
  -3   1   6     3634.80     3331.41     35.11 o
  -2   1   6     3060.00     2912.42     20.85 o
  -1   1   6      106.83      153.40      8.27 o
   0   1   6     2339.58     2096.74     27.66 o
   1   1   6     1648.71     1629.24     30.97 o
   2   1   6      217.18      244.77      7.60 o
   3   1   6        3.22        7.70      6.58 o
   4   1   6      533.10      570.84      9.25 o
   5   1   6      172.94      168.39      6.62 o
   6   1   6       38.89       61.44      6.45 o
   7   1   6      114.65      125.44      8.34 o
   8   1   6        3.92        8.60      5.97 o
 -13   2   6       12.91       28.87      7.57 o
 -12   2   6      272.78      279.73      5.79 o
 -11   2   6       64.72       82.17      6.77 o
 -10   2   6      639.29      570.62      6.82 o
  -9   2   6        3.17        8.56      6.04 o
  -8   2   6     1791.54     1790.39     13.24 o
  -7   2   6     1491.10     1393.09     11.24 o
  -6   2   6        2.65        3.41      5.09 o
  -5   2   6       32.97       30.74      6.18 o
  -3   2   6     1537.08     1792.53     10.54 o
  -2   2   6     2346.58     2010.76     26.40 o
  -1   2   6     1827.35     1643.32     21.90 o
   0   2   6     2261.97     2430.43     29.53 o
   2   2   6     2267.33     2255.39     42.41 o
   3   2   6      646.97      613.20      7.62 o
   4   2   6       97.25       68.10      5.97 o
   5   2   6      178.37      216.77      7.11 o
   6   2   6       84.83       99.57      7.06 o
   7   2   6       22.13       10.25      6.36 o
   8   2   6        0.34       -5.02      8.52 o
 -13   3   6        7.60       27.02      5.87 o
 -12   3   6        9.21       12.17      6.12 o
 -11   3   6       83.21       76.39      6.02 o
 -10   3   6     1107.11     1172.46     17.26 o
  -9   3   6      490.89      444.73      6.86 o
  -8   3   6        1.30       13.89      6.28 o
  -7   3   6      439.07      447.92      6.51 o
  -6   3   6     2751.71     2710.10     17.42 o
  -5   3   6      634.30      604.92      7.16 o
  -4   3   6     3539.93     4031.25     24.15 o
  -3   3   6     6563.04     6248.90     54.42 o
  -2   3   6     2566.03     2555.04     35.98 o
  -1   3   6       27.50       49.15      7.30 o
   0   3   6      504.90      403.29     11.60 o
   1   3   6     7374.43     7214.73    112.31 o
   2   3   6      716.49      693.16     10.42 o
   3   3   6     1024.51     1033.29     15.50 o
   4   3   6     2934.22     2938.87     67.07 o
   5   3   6      205.11      194.16      6.10 o
   6   3   6      131.95       87.97      6.78 o
   7   3   6        1.25        8.37      7.55 o
   8   3   6       52.82       43.42      6.24 o
 -13   4   6        4.61       -0.18      6.40 o
 -12   4   6        0.72        1.63      6.12 o
 -11   4   6      128.55      142.29      6.90 o
 -10   4   6       50.70       61.96      5.51 o
  -9   4   6       43.77       59.82      5.53 o
  -8   4   6      755.88      779.00      8.35 o
  -7   4   6      954.91      879.25      7.61 o
  -6   4   6      355.28      366.62      6.12 o
  -5   4   6     2398.72     2292.33     16.16 o
  -4   4   6    19071.42    19021.84    148.78 o
  -3   4   6      374.59      410.54      7.86 o
  -2   4   6     3329.60     2924.70     51.68 o
  -1   4   6     3304.31     3133.96     48.51 o
   0   4   6      208.46      180.71      6.95 o
   1   4   6     3285.94     3288.66     39.47 o
   2   4   6     1708.23     1678.27     20.14 o
   3   4   6      125.13      129.40      6.46 o
   4   4   6      368.91      299.29      8.12 o
   5   4   6      239.34      280.41     13.42 o
   6   4   6      254.06      254.76      9.57 o
   7   4   6       48.74       43.40      7.21 o
   8   4   6       17.47       28.06      5.88 o
 -13   5   6        0.26        5.25      6.00 o
 -12   5   6        3.64        7.19      5.37 o
 -11   5   6       41.47       44.58      5.53 o
 -10   5   6      295.94      345.70      6.36 o
  -9   5   6       30.39       32.99      6.09 o
  -8   5   6      120.71       89.80      7.20 o
  -7   5   6      677.57      699.23      7.31 o
  -6   5   6     3060.97     2973.94     27.37 o
  -5   5   6     3004.55     2885.52     24.81 o
  -4   5   6     5515.19     5822.97     50.18 o
  -2   5   6     8792.78     8963.96    158.50 o
  -1   5   6       60.03       70.59      8.00 o
   0   5   6     2139.08     1948.00     17.76 o
   1   5   6     2267.05     2180.51     22.21 o
   2   5   6       18.19       31.45      7.68 o
   3   5   6        3.26       13.10      6.26 o
   4   5   6     1118.15     1152.06     24.56 o
   5   5   6        3.11        0.51      6.11 o
   6   5   6       25.89       38.35      7.13 o
   7   5   6       69.80       87.06      6.85 o
   8   5   6        2.11        7.15      7.43 o
 -13   6   6        8.28       11.36      5.84 o
 -12   6   6        1.38       12.37      7.20 o
 -11   6   6        2.29        5.01      5.77 o
 -10   6   6      338.92      320.25      9.27 o
  -9   6   6      194.89      234.41      6.90 o
  -8   6   6      219.05      210.41      5.83 o
  -7   6   6     1481.80     1461.48     18.08 o
  -6   6   6       89.04       85.88      6.05 o
  -5   6   6     2679.29     2283.22     17.07 o
  -4   6   6     7867.78     7804.86     84.38 o
  -3   6   6      869.07      846.79     11.25 o
  -2   6   6     2780.40     2435.02     42.41 o
  -1   6   6     2363.98     2120.93     27.67 o
   0   6   6     3904.13     3968.65     65.61 o
   1   6   6       80.88      103.94      7.17 o
   2   6   6     1257.23     1280.40     17.58 o
   3   6   6      320.03      335.72      6.53 o
   4   6   6      580.73      602.60     12.32 o
   5   6   6        2.19       23.31      6.13 o
   6   6   6        5.63        6.76      6.99 o
   7   6   6        3.25       15.47      7.04 o
   8   6   6       68.09       91.93      8.36 o
 -13   7   6       39.34       31.47      6.44 o
 -12   7   6       73.21       60.37      5.80 o
 -11   7   6       49.61       38.70      6.50 o
 -10   7   6        2.09       21.10      6.11 o
  -9   7   6      823.07      806.62      9.56 o
  -8   7   6       51.20       42.70      6.25 o
  -7   7   6      386.25      410.91      7.92 o
  -6   7   6     2007.38     1889.09     15.79 o
  -5   7   6      305.90      295.54      6.59 o
  -4   7   6      552.66      476.98      8.76 o
  -3   7   6      894.90      741.53     10.95 o
  -2   7   6     1967.03     2012.87     34.88 o
  -1   7   6        4.42       19.15      6.89 o
   0   7   6     3062.78     3030.02     44.17 o
   1   7   6      736.34      721.58     10.07 o
   2   7   6       42.85       61.49      7.26 o
   3   7   6      252.53      245.45      7.49 o
   4   7   6      677.61      653.01      7.02 o
   5   7   6      252.17      242.83      7.11 o
   6   7   6       25.77       53.14      7.09 o
   7   7   6       64.56       56.42      7.02 o
   8   7   6       28.05       20.64      5.80 o
 -12   8   6       11.44       25.62      5.91 o
 -11   8   6       92.37       94.54      6.20 o
 -10   8   6      448.09      417.62     12.11 o
  -9   8   6        4.84       14.50      6.02 o
  -8   8   6      799.89      782.81      9.89 o
  -7   8   6      520.05      495.24      6.44 o
  -6   8   6       62.55       61.40      5.97 o
  -5   8   6      405.60      356.88      7.53 o
  -3   8   6      293.67      293.86      7.70 o
  -1   8   6     5665.54     5364.68     73.39 o
   0   8   6      347.86      374.18      7.93 o
   1   8   6      798.55      773.88     12.47 o
   2   8   6     1304.01     1307.33     18.32 o
   3   8   6     1597.77     1568.87     12.64 o
   4   8   6       44.74       69.65      7.24 o
   5   8   6      130.08      148.20      6.35 o
   6   8   6      113.84      123.10     11.35 o
   7   8   6        0.70       11.20      8.63 o
 -12   9   6       20.14       10.03      6.68 o
 -11   9   6        9.18       22.18      6.54 o
 -10   9   6       45.43       68.22      6.14 o
  -9   9   6      338.86      324.53      7.24 o
  -8   9   6      574.34      534.73      6.38 o
  -7   9   6       60.51       64.32      6.62 o
  -6   9   6      876.64      799.84      8.51 o
  -5   9   6      509.04      496.45      9.78 o
  -4   9   6      829.60      772.95     14.65 o
  -3   9   6     1455.87     1252.54     13.52 o
  -2   9   6     1881.84     1908.93     35.51 o
  -1   9   6       70.92       59.48      7.36 o
   0   9   6      216.93      181.14      7.64 o
   1   9   6     1437.38     1394.19     22.23 o
   2   9   6      745.43      742.83      8.01 o
   3   9   6      363.30      426.00      7.41 o
   4   9   6       77.13      105.46      6.25 o
   5   9   6       70.78       66.17      6.18 o
   6   9   6        2.51       10.58      8.53 o
   7   9   6       32.27       51.30      6.33 o
 -12  10   6        2.33       -1.37      5.78 o
 -11  10   6       64.33       57.06      5.80 o
 -10  10   6       27.63       36.98      6.37 o
  -9  10   6      136.79      131.29      5.87 o
  -8  10   6      186.66      199.74      6.62 o
  -7  10   6      349.96      350.97      7.18 o
  -6  10   6       22.38       33.71      7.09 o
  -5  10   6       52.73       57.49      7.52 o
  -4  10   6     4143.48     4137.16     68.17 o
  -3  10   6      127.68      140.85      7.29 o
  -2  10   6      638.17      551.84      9.75 o
  -1  10   6      337.26      320.97      7.59 o
   0  10   6      682.08      660.68     11.11 o
   1  10   6       12.53       15.59      6.41 o
   2  10   6       39.93       51.00      6.98 o
   3  10   6      169.34      180.18      7.03 o
   4  10   6        0.19        5.01      6.45 o
   5  10   6       88.06      120.84      6.98 o
   6  10   6       51.13       46.13      7.43 o
   7  10   6       10.47        5.65      6.74 o
 -12  11   6       67.92       73.73      6.55 o
 -11  11   6        0.56        3.43      8.31 o
 -10  11   6       24.54       28.31      5.66 o
  -9  11   6       17.01       17.96      6.42 o
  -8  11   6       10.25        9.52      5.95 o
  -7  11   6       22.36       36.02      6.99 o
  -6  11   6     1542.66     1447.05     18.98 o
  -5  11   6      283.22      273.28      8.70 o
  -4  11   6      186.28      212.04      7.80 o
  -3  11   6      582.17      521.56      9.56 o
  -2  11   6     1018.01      991.52     14.52 o
  -1  11   6        7.55       15.56      6.62 o
   0  11   6      240.41      234.72      7.81 o
   1  11   6      638.96      658.61      7.87 o
   2  11   6      106.05      109.50      7.45 o
   3  11   6      104.11      114.88      6.59 o
   4  11   6      141.34      176.82      7.14 o
   5  11   6      115.19      108.73      6.29 o
   6  11   6       27.07       46.43      6.15 o
   7  11   6       29.90       51.26      7.86 o
 -12  12   6        0.99       14.78      6.07 o
 -11  12   6        4.02       11.70      5.48 o
 -10  12   6        5.95       11.87      7.75 o
  -9  12   6      251.97      228.13      6.95 o
  -8  12   6       36.52       46.20      6.15 o
  -7  12   6      337.46      331.05      6.96 o
  -6  12   6       56.96       47.18      6.88 o
  -5  12   6       43.94       25.81      8.37 o
  -4  12   6      573.09      536.29     14.80 o
  -3  12   6      470.56      475.82     16.52 o
  -2  12   6      232.51      208.19      7.28 o
  -1  12   6      129.59      136.32      7.08 o
   0  12   6      907.59      907.91     19.76 o
   1  12   6       85.11       85.39      7.06 o
   2  12   6     1310.22     1337.48     27.23 o
   3  12   6      224.75      223.42      6.80 o
   4  12   6       57.98       61.05      6.33 o
   5  12   6       38.97       55.73      6.24 o
   6  12   6       92.68       87.12      6.04 o
   7  12   6       11.51       38.56      8.25 o
 -11  13   6       22.07       29.47      6.28 o
 -10  13   6       52.97       72.52      5.78 o
  -9  13   6      148.83      155.96      6.16 o
  -8  13   6      316.04      298.70      6.81 o
  -7  13   6      343.30      292.83     12.83 o
  -6  13   6       27.04       28.30      8.00 o
  -5  13   6     1252.06     1195.46     23.85 o
  -4  13   6      409.28      379.59      7.75 o
  -3  13   6       37.09       25.82      6.76 o
  -2  13   6     1153.89     1131.47     23.15 o
  -1  13   6      221.39      202.52      7.26 o
   0  13   6      229.19      219.74      7.75 o
   1  13   6     1101.37     1157.10     17.01 o
   2  13   6      125.39       97.29      6.49 o
   3  13   6       18.04       31.95      6.58 o
   4  13   6      454.03      457.05      7.50 o
   5  13   6        1.64        9.48      6.66 o
   6  13   6        6.80        1.98      6.55 o
 -11  14   6       72.55       70.56      6.42 o
 -10  14   6       78.86       85.34      6.66 o
  -9  14   6        4.49       11.46      5.83 o
  -8  14   6      156.04      170.00      8.94 o
  -7  14   6      596.40      551.58     11.42 o
  -6  14   6        2.00       20.06      7.26 o
  -5  14   6       56.13       65.74      8.18 o
  -4  14   6      623.26      616.97     19.04 o
  -3  14   6      438.22      412.12     12.96 o
  -2  14   6      143.90      137.76      7.13 o
  -1  14   6      764.13      738.55      8.26 o
   0  14   6       17.31       23.40      7.03 o
   1  14   6       27.55       31.58      6.52 o
   2  14   6      172.45      214.24      7.46 o
   3  14   6      383.04      393.30      6.80 o
   4  14   6      100.83      101.10      7.61 o
   5  14   6       26.23       32.65      6.13 o
   6  14   6       64.43       75.25      6.65 o
 -11  15   6        1.12       -4.56      5.92 o
 -10  15   6        3.62        7.00      6.61 o
  -9  15   6      175.36      158.36      6.86 o
  -8  15   6       32.52       45.86      6.43 o
  -7  15   6       34.36       34.02      6.97 o
  -6  15   6      372.78      326.78      9.21 o
  -5  15   6     1538.63     1580.64     31.71 o
  -4  15   6      205.24      184.20     10.54 o
  -3  15   6     1041.32     1046.81     25.23 o
  -2  15   6      783.83      818.99     16.28 o
  -1  15   6      335.58      302.70      8.15 o
   0  15   6        4.23       21.71      6.80 o
   1  15   6      250.88      284.89      7.26 o
   2  15   6       63.47       57.22      6.48 o
   3  15   6      165.23      179.96      8.02 o
   4  15   6        8.17       20.51      5.77 o
   5  15   6        8.78       16.93      6.89 o
   6  15   6        0.38        7.28      6.11 o
 -10  16   6       80.74       90.28      7.21 o
  -9  16   6        0.59       19.63      7.71 o
  -8  16   6       38.64       44.40      8.00 o
  -7  16   6      202.73      190.54      8.22 o
  -6  16   6        0.64       -3.38      6.67 o
  -5  16   6     1234.62     1173.55     29.97 o
  -4  16   6       28.90       29.51      6.89 o
  -3  16   6       87.66       96.10      8.26 o
  -2  16   6       72.28       86.03      7.93 o
  -1  16   6     1042.86     1080.27     21.35 o
   0  16   6      339.11      326.68      7.02 o
   1  16   6      170.36      184.05      6.99 o
   2  16   6        4.95       19.40      6.18 o
   3  16   6       72.89       79.79      7.28 o
   4  16   6        6.83        7.42      6.24 o
   5  16   6      210.36      222.83      6.75 o
 -10  17   6        4.13       18.14      6.25 o
  -9  17   6       69.73       72.31      6.79 o
  -8  17   6       63.44       73.51      6.33 o
  -7  17   6        7.24        9.15      6.78 o
  -6  17   6       62.42       76.00      6.97 o
  -5  17   6       10.68       24.51      6.95 o
  -4  17   6       12.54        1.11      7.61 o
  -3  17   6      108.25      115.05      7.85 o
  -2  17   6      267.58      296.87     12.72 o
  -1  17   6       10.75       15.79      7.81 o
   0  17   6      388.07      425.06      7.56 o
   1  17   6      321.04      325.50     11.14 o
   2  17   6       11.26       12.98      6.14 o
   3  17   6       58.99       72.40      6.67 o
   4  17   6       37.77       58.15      6.59 o
   5  17   6        0.41       18.40      6.87 o
  -9  18   6       44.13       40.43      6.55 o
  -8  18   6       96.12       95.63      8.93 o
  -7  18   6       84.62       95.61      7.13 o
  -6  18   6       73.42       84.55      6.79 o
  -5  18   6       46.21       42.60      7.93 o
  -4  18   6      109.81       91.44      7.36 o
  -3  18   6       16.80       15.28      6.71 o
  -2  18   6       38.94       42.66      6.91 o
  -1  18   6      282.74      287.36      7.70 o
   0  18   6       44.75       42.53      9.86 o
   1  18   6       51.21       57.05      6.39 o
   2  18   6       85.52      110.08      6.91 o
   3  18   6        5.75       15.38      6.93 o
   4  18   6       35.84       45.29      8.07 o
  -9  19   6       81.45       77.64      9.10 o
  -8  19   6       34.58       43.85      8.31 o
  -7  19   6        3.81        7.50      7.03 o
  -6  19   6        1.24        8.63      7.39 o
  -5  19   6      203.95      188.19      9.28 o
  -4  19   6       31.27       38.15      7.07 o
  -3  19   6       40.95       36.34      8.73 o
  -2  19   6       71.75       77.59      7.66 o
  -1  19   6       53.37       55.58      7.24 o
   0  19   6      108.87      145.07      7.27 o
   1  19   6        5.06       21.24      6.96 o
   2  19   6        4.30       14.23      6.88 o
   3  19   6      110.26       96.20      6.17 o
   4  19   6       38.14       45.79      6.75 o
  -8  20   6       10.24       15.62     10.86 o
  -7  20   6      195.97      180.97      8.49 o
  -6  20   6        5.47       18.19      7.10 o
  -5  20   6        0.28        5.83      6.56 o
  -4  20   6      113.52      112.56      7.13 o
  -3  20   6       18.38       14.24      7.59 o
  -2  20   6       49.57       50.80      6.99 o
  -1  20   6        1.55        5.97      8.05 o
   0  20   6       15.04       24.47      7.61 o
   1  20   6       61.62       64.34      6.51 o
   2  20   6       60.71       63.76      7.14 o
   3  20   6       35.09       30.64      7.14 o
  -7  21   6       13.61       38.07      7.72 o
  -6  21   6       22.85        8.09     10.65 o
  -5  21   6      215.08      215.08      9.41 o
  -4  21   6        5.73       21.58      8.22 o
  -3  21   6       42.66       46.00      7.89 o
  -2  21   6        6.66       22.12      7.40 o
  -1  21   6        2.04       -7.21     12.53 o
   0  21   6       16.38       17.95      6.97 o
   1  21   6       48.63       59.44      6.98 o
   2  21   6        1.89        7.65      6.32 o
  -6  22   6       89.13       84.58      7.32 o
  -5  22   6        9.99       14.01      9.18 o
  -4  22   6       17.27       12.83      7.46 o
  -3  22   6       14.67       19.47      7.30 o
  -2  22   6       36.54       45.09      8.70 o
  -1  22   6       71.02       86.02     10.40 o
   0  22   6        8.83       12.82      7.53 o
   1  22   6        4.55        0.24      7.14 o
  -4  23   6       15.12       25.96      7.37 o
  -3  23   6        3.71       -1.48      6.83 o
  -2  23   6       25.13       26.19      7.14 o
  -1  23   6        0.67       10.25      7.92 o
 -13   1   7        2.52        1.05      5.11 o
 -12   1   7        0.00        0.42      5.99 o
 -11   1   7       27.27       22.88      5.99 o
 -10   1   7       22.43       17.69      7.31 o
  -9   1   7      502.02      483.39      6.43 o
  -8   1   7      347.33      326.54      5.77 o
  -7   1   7      136.26      122.81      6.20 o
  -6   1   7     1005.69     1054.05      9.56 o
  -5   1   7       84.01      101.76      6.73 o
  -4   1   7      425.44      429.07      7.42 o
  -3   1   7     1170.26     1255.90      9.62 o
  -2   1   7      214.35      212.98      8.50 o
  -1   1   7     1514.32     1622.59     19.14 o
   0   1   7       34.84       42.18      7.18 o
   1   1   7        0.08       -2.37      6.82 o
   2   1   7      587.13      611.48     11.61 o
   3   1   7        0.77       -1.23      6.40 o
   4   1   7      183.78      192.14      7.28 o
   5   1   7      152.82      171.78      6.28 o
   6   1   7        2.27       17.46      6.98 o
   7   1   7       20.26       16.76      6.63 o
 -13   2   7        4.36        7.51      6.32 o
 -12   2   7        2.25        7.63      5.82 o
 -11   2   7       22.79       17.01      6.04 o
 -10   2   7      107.12      103.36      6.38 o
  -9   2   7        6.69       12.83      5.44 o
  -8   2   7       12.37       12.74      5.58 o
  -7   2   7      166.33      175.09      5.79 o
  -6   2   7        2.68       13.51      6.04 o
  -5   2   7        0.19        1.54      5.92 o
  -4   2   7        5.66        6.79      7.14 o
  -3   2   7      397.09      426.09      8.58 o
  -2   2   7       13.68       17.77      7.28 o
  -1   2   7      147.32      124.69      8.24 o
   0   2   7      367.83      408.53      8.18 o
   1   2   7      547.22      554.27     10.79 o
   2   2   7        2.00        3.98      6.25 o
   3   2   7        3.84       11.34      7.59 o
   4   2   7        6.64       13.15      6.53 o
   5   2   7      125.53      117.89      5.86 o
   6   2   7       95.26      102.03      7.34 o
   7   2   7       29.77       41.78      7.51 o
 -13   3   7        5.27       10.52      6.43 o
 -12   3   7        0.36       -9.01      7.18 o
 -11   3   7       15.50        4.98      5.79 o
 -10   3   7       87.59       92.00      7.20 o
  -9   3   7      280.54      281.29      6.09 o
  -8   3   7      194.74      208.22      6.46 o
  -7   3   7      221.88      229.48      7.03 o
  -6   3   7      357.22      395.53      6.74 o
  -5   3   7      132.16      111.71      6.20 o
  -4   3   7      532.63      594.94      7.75 o
  -3   3   7      618.38      720.01      8.74 o
  -2   3   7      422.52      501.40      9.32 o
  -1   3   7       47.78       56.28      6.96 o
   0   3   7      113.56      108.23      6.74 o
   1   3   7       77.16       83.92      6.47 o
   2   3   7       63.08       87.61      6.96 o
   3   3   7     1426.71     1359.14     20.98 o
   4   3   7      101.70       92.14      7.16 o
   5   3   7       60.86       65.84      6.75 o
   6   3   7       57.76       62.85     10.63 o
   7   3   7       57.36       57.12      6.04 o
 -13   4   7        1.39       14.74      5.34 o
 -12   4   7        1.07       11.23      6.41 o
 -11   4   7        6.67        4.67      5.87 o
 -10   4   7       79.23       86.47      5.40 o
  -9   4   7       62.37       56.53      5.58 o
  -8   4   7      210.34      209.42      6.92 o
  -7   4   7      100.90      105.07      6.07 o
  -6   4   7      171.30      158.99      6.48 o
  -5   4   7      450.04      461.41      7.36 o
  -4   4   7      143.45      129.91      6.68 o
  -3   4   7      470.12      495.65      9.27 o
  -2   4   7      709.41      798.51     19.31 o
  -1   4   7      235.92      285.55      9.22 o
   0   4   7       60.99       49.17      7.75 o
   1   4   7        0.69        4.49      7.70 o
   2   4   7      154.02      161.57      7.08 o
   3   4   7      225.47      205.29      7.03 o
   4   4   7        3.67        1.82      5.82 o
   5   4   7       11.51       12.09      6.42 o
   6   4   7       12.02       14.54      6.62 o
   7   4   7       17.62       17.47      6.18 o
 -13   5   7       18.05       13.36      5.51 o
 -12   5   7        2.17        9.91      5.22 o
 -11   5   7      184.84      157.71      5.99 o
 -10   5   7        3.57        5.56      5.43 o
  -9   5   7       57.77       74.93      6.83 o
  -8   5   7       41.25       50.02      5.25 o
  -7   5   7       20.80       23.06      6.00 o
  -6   5   7      165.52      192.10      6.39 o
  -5   5   7      124.51      157.58      6.96 o
  -4   5   7      428.08      481.97      7.33 o
  -3   5   7        3.47       15.67      6.59 o
  -2   5   7     1780.41     1895.90     31.01 o
  -1   5   7      151.92      188.55      7.85 o
   0   5   7       84.02       91.42      7.24 o
   1   5   7       17.63       33.37      6.63 o
   2   5   7      713.64      649.53      8.70 o
   3   5   7      467.12      488.86     11.58 o
   4   5   7      381.13      346.74      7.45 o
   5   5   7      173.84      146.51     10.31 o
   6   5   7        0.17       -3.95      6.24 o
   7   5   7       10.45       18.97      6.67 o
 -13   6   7        8.36       32.07      6.92 o
 -12   6   7        1.46       10.80      6.10 o
 -11   6   7       13.36       18.25      5.96 o
 -10   6   7      188.60      177.43      6.94 o
  -9   6   7      487.64      466.18      6.46 o
  -8   6   7        1.19       -2.68      6.20 o
  -7   6   7      174.81      196.62      6.45 o
  -6   6   7       13.00       39.17      6.45 o
  -5   6   7       16.48       22.68      6.39 o
  -4   6   7      560.05      583.63      7.73 o
  -3   6   7       98.63       95.05      8.41 o
  -2   6   7       19.12       24.81      7.47 o
  -1   6   7      133.51      147.08      7.99 o
   0   6   7       24.27       13.17      7.25 o
   1   6   7        0.90       12.25      6.92 o
   2   6   7       99.13       80.76      7.24 o
   3   6   7      141.94      115.26      6.61 o
   4   6   7        1.56        4.05      7.48 o
   5   6   7       22.09       31.64      6.23 o
   6   6   7       65.94       81.95      8.53 o
   7   6   7       76.22       69.47      8.83 o
 -13   7   7        1.65       17.10      8.00 o
 -12   7   7        7.42       -0.16      7.82 o
 -11   7   7        4.98       17.21      5.81 o
 -10   7   7       83.04       84.28      6.91 o
  -9   7   7      463.34      436.90      6.61 o
  -8   7   7       51.28       68.30      6.31 o
  -7   7   7       12.52       18.75      5.84 o
  -6   7   7       96.37      119.64      6.83 o
  -5   7   7     1506.02     1609.82      8.92 o
  -4   7   7       95.50      133.38      7.20 o
  -3   7   7      744.56      758.62     12.04 o
  -2   7   7        2.68        7.83      7.33 o
  -1   7   7       77.27       75.93      8.43 o
   0   7   7       40.02       42.19      6.68 o
   1   7   7      218.51      201.69      8.40 o
   2   7   7       14.80       27.21      6.36 o
   3   7   7       50.79       62.80      5.91 o
   4   7   7       62.64       54.09      6.62 o
   5   7   7      334.74      307.14      9.91 o
   6   7   7       21.21       23.89      6.89 o
   7   7   7        0.28       17.16      6.16 o
 -13   8   7        0.05       11.36      7.81 o
 -12   8   7       11.90       13.50      5.57 o
 -11   8   7       18.08        4.11      6.94 o
 -10   8   7       28.30       35.07      5.84 o
  -9   8   7        4.56       17.03      6.74 o
  -8   8   7      289.19      294.43      6.46 o
  -7   8   7       91.29       97.50      6.31 o
  -6   8   7      219.02      231.78      7.17 o
  -5   8   7     1483.53     1482.25     15.46 o
  -4   8   7        9.86       16.11      6.19 o
  -3   8   7      299.31      322.49      7.91 o
  -2   8   7        1.83        5.43      6.78 o
  -1   8   7       84.62       84.08      8.07 o
   0   8   7      655.95      634.61     11.40 o
   1   8   7      287.30      260.33      7.43 o
   2   8   7       43.54       53.25      7.15 o
   3   8   7      142.71      133.52      6.58 o
   4   8   7      131.03      118.23      6.07 o
   5   8   7       94.10       75.26      6.73 o
   6   8   7        0.08       14.18      6.45 o
   7   8   7        0.44       10.55      6.56 o
 -12   9   7       16.39        9.15      6.09 o
 -11   9   7        0.15       13.63      6.40 o
 -10   9   7        3.29        0.11      6.03 o
  -9   9   7      124.04      121.16      6.25 o
  -8   9   7      115.18      119.77      6.18 o
  -7   9   7      598.73      586.63      7.52 o
  -6   9   7      279.77      291.17      7.39 o
  -5   9   7       17.99       33.81      7.19 o
  -4   9   7       35.95       60.08      7.39 o
  -3   9   7     1078.81     1110.42     16.29 o
  -2   9   7      127.70      142.82      7.14 o
  -1   9   7      118.04      125.35      7.45 o
   0   9   7        7.58       15.40      7.57 o
   1   9   7       47.93       32.63      6.49 o
   2   9   7       34.67       23.95      6.43 o
   3   9   7      189.70      175.57      7.09 o
   4   9   7       47.42       49.74      5.96 o
   5   9   7        0.63        3.25      6.50 o
   6   9   7        5.03       14.65      6.10 o
   7   9   7        0.14        9.18      6.25 o
 -12  10   7       55.82       43.53      5.71 o
 -11  10   7        2.25        1.37      7.86 o
 -10  10   7       49.36       42.81      6.45 o
  -9  10   7        2.80       10.23      5.31 o
  -8  10   7       94.89      114.01      6.05 o
  -7  10   7      124.29      131.21      6.29 o
  -6  10   7      256.55      228.84      7.40 o
  -5  10   7       85.54       90.20      6.73 o
  -4  10   7      539.40      605.71     11.50 o
  -3  10   7       91.22      109.33      7.47 o
  -2  10   7        0.19        7.99      8.08 o
  -1  10   7      397.95      380.81      8.06 o
   0  10   7      322.51      315.85      8.20 o
   1  10   7      113.35      127.66      7.28 o
   2  10   7       28.17       19.75      6.67 o
   3  10   7        5.53        9.37      6.69 o
   4  10   7      218.25      185.47      6.74 o
   5  10   7        0.31        0.44      6.47 o
   6  10   7       49.85       48.55      6.05 o
 -12  11   7        1.92       -3.89      6.36 o
 -11  11   7       22.74       24.07      6.13 o
 -10  11   7       35.82       38.25      6.46 o
  -9  11   7        1.20       15.46      5.90 o
  -8  11   7        9.48       11.68      5.63 o
  -7  11   7       68.08       72.36      7.79 o
  -6  11   7      220.85      237.73      8.28 o
  -5  11   7      292.39      328.16      7.57 o
  -4  11   7     1133.98     1067.07     25.74 o
  -3  11   7       18.95       26.60      7.01 o
  -2  11   7     1192.36     1190.44     18.79 o
  -1  11   7        3.34        9.71      7.12 o
   0  11   7      194.74      194.05      7.45 o
   1  11   7     1036.83      949.31     17.71 o
   2  11   7      275.57      242.79      7.43 o
   3  11   7       46.53       58.00      6.91 o
   4  11   7       18.93       24.23      6.76 o
   5  11   7       14.10       22.67      6.50 o
   6  11   7       11.30       19.02      6.75 o
 -12  12   7        1.77       17.65      8.56 o
 -11  12   7       81.52       80.44      5.84 o
 -10  12   7       73.66       75.00      7.28 o
  -9  12   7       68.52       79.08      5.81 o
  -8  12   7      177.27      198.03      7.94 o
  -7  12   7       60.52       76.94      6.37 o
  -6  12   7       48.01       26.62      7.05 o
  -5  12   7      967.06      978.59     11.39 o
  -4  12   7       94.95       82.70      7.34 o
  -3  12   7       42.25       37.53      7.61 o
  -2  12   7        3.78        1.80      6.72 o
  -1  12   7        6.53       10.65      7.47 o
   0  12   7     1944.77     1782.75     38.66 o
   1  12   7       49.69       59.16      7.34 o
   2  12   7       90.53       98.93      6.88 o
   3  12   7      144.43      109.89      6.79 o
   4  12   7      110.76       96.45      7.57 o
   5  12   7        9.03       13.36      9.94 o
   6  12   7        6.23        2.63      6.38 o
 -11  13   7        0.15        7.94      6.95 o
 -10  13   7       62.42       76.94      8.00 o
  -9  13   7      147.00      151.67      7.79 o
  -8  13   7        8.05       20.08      7.27 o
  -7  13   7       32.31       39.65      8.52 o
  -6  13   7       11.94       35.36      7.06 o
  -5  13   7      342.46      368.49      8.21 o
  -4  13   7      741.77      794.84     26.12 o
  -3  13   7      633.64      627.47     16.04 o
  -2  13   7      910.41      852.81     18.40 o
  -1  13   7      141.58      146.58      7.07 o
   0  13   7     1097.02     1073.31     21.55 o
   1  13   7       34.24       44.13      6.70 o
   2  13   7       58.87       46.57      6.45 o
   3  13   7      123.70      112.52      6.85 o
   4  13   7        0.61       22.09      6.91 o
   5  13   7        3.43       10.68      6.82 o
 -11  14   7       27.55       36.19      6.06 o
 -10  14   7        0.90       -3.98      6.12 o
  -9  14   7      155.98      151.56      8.70 o
  -8  14   7       36.95       48.93      6.56 o
  -7  14   7       54.26       79.54      7.01 o
  -6  14   7      220.89      253.93      8.37 o
  -5  14   7      902.19      929.95     18.18 o
  -4  14   7      274.84      278.99      7.29 o
  -3  14   7      214.80      213.72      7.76 o
  -2  14   7      275.86      274.84      8.33 o
  -1  14   7      559.92      555.14      8.95 o
   0  14   7      455.76      459.11      7.56 o
   1  14   7      639.21      596.14     12.99 o
   2  14   7       22.19       16.45      6.28 o
   3  14   7       23.71       15.85      5.93 o
   4  14   7       98.70       79.35      6.37 o
   5  14   7        7.36       27.69      7.34 o
 -11  15   7       31.47       36.18      6.74 o
 -10  15   7       23.51       33.10      7.03 o
  -9  15   7       20.21       22.97      6.22 o
  -8  15   7       39.96       23.55      8.24 o
  -7  15   7       98.05       89.59      7.57 o
  -6  15   7      199.91      212.53      9.07 o
  -5  15   7        3.74       12.65      7.67 o
  -4  15   7       53.03       59.93      7.81 o
  -3  15   7      347.70      354.35     14.86 o
  -2  15   7       73.87       93.44      8.27 o
  -1  15   7      165.02      153.12      8.07 o
   0  15   7       26.84       31.52      7.48 o
   1  15   7       28.01       33.82      6.89 o
   2  15   7      209.49      174.14      8.04 o
   3  15   7        6.82       19.76      6.84 o
   4  15   7       11.06       18.82      6.92 o
   5  15   7       51.16       59.57      9.62 o
 -10  16   7        5.02        5.92      8.12 o
  -9  16   7       19.78       19.97      6.56 o
  -8  16   7       78.84       90.40      7.61 o
  -7  16   7       75.98      115.27     10.41 o
  -6  16   7        2.89       14.87      7.34 o
  -5  16   7      119.96      135.98     10.48 o
  -4  16   7       85.63       93.79      7.85 o
  -3  16   7        6.04       11.28      9.28 o
  -2  16   7        7.33       11.56      8.50 o
  -1  16   7      149.47      143.49      7.37 o
   0  16   7      183.94      175.47      6.67 o
   1  16   7        1.28        5.22      7.43 o
   2  16   7      164.27      142.89      6.80 o
   3  16   7       23.67       14.52      6.84 o
   4  16   7       67.52       61.52      6.47 o
 -10  17   7       32.55       24.17      7.04 o
  -9  17   7      105.60      110.72      6.86 o
  -8  17   7        1.05       11.71      6.43 o
  -7  17   7       12.94       19.12      7.34 o
  -6  17   7      236.70      244.03      9.19 o
  -5  17   7        1.64        2.95      6.49 o
  -4  17   7        6.27       -3.77      7.33 o
  -3  17   7       12.77        4.38      7.05 o
  -2  17   7      131.15      130.45      8.86 o
  -1  17   7       10.99       32.70      7.42 o
   0  17   7        0.12        4.90      6.83 o
   1  17   7      303.95      275.85     11.53 o
   2  17   7       99.26       79.26      6.78 o
   3  17   7        5.77       16.73      6.51 o
   4  17   7       51.51       40.25      6.32 o
  -9  18   7        0.60        2.29     11.33 o
  -8  18   7      161.70      159.78      7.69 o
  -7  18   7       57.72       70.69      8.17 o
  -6  18   7        0.10       15.48      6.44 o
  -5  18   7       13.30        6.68      8.14 o
  -4  18   7      258.36      278.35      8.58 o
  -3  18   7        1.84       16.40      7.17 o
  -2  18   7        0.50        8.73      8.40 o
  -1  18   7       48.28       64.27      7.88 o
   0  18   7      156.17      136.99      8.05 o
   1  18   7        8.01       11.65      6.43 o
   2  18   7        7.36       16.22      6.63 o
   3  18   7       31.10       29.55      6.69 o
  -9  19   7       19.55       26.44     11.21 o
  -8  19   7       23.71       41.30      7.11 o
  -7  19   7       61.35       56.73      7.46 o
  -6  19   7       60.93       46.95      7.65 o
  -5  19   7       28.63       30.10      7.51 o
  -4  19   7        4.95        9.35      7.20 o
  -3  19   7       84.89      102.18      9.80 o
  -2  19   7      135.64      133.14     16.89 o
  -1  19   7       99.66       82.28      7.27 o
   0  19   7       27.54       23.01      7.51 o
   1  19   7       79.13       91.04      8.31 o
   2  19   7       21.16       23.84      7.02 o
   3  19   7       37.83       30.04      8.15 o
  -8  20   7       32.15       38.09     10.18 o
  -7  20   7       18.67       25.61      7.54 o
  -6  20   7       35.42       50.59      7.04 o
  -5  20   7      101.84      111.00      6.55 o
  -4  20   7      190.16      176.37      7.92 o
  -3  20   7       46.28       35.35      6.88 o
  -2  20   7        0.21        3.20      8.04 o
  -1  20   7      243.75      220.64      7.63 o
   0  20   7       14.06       19.71      6.47 o
   1  20   7       35.01       31.69      6.91 o
   2  20   7        0.63        6.86      6.35 o
  -7  21   7       39.68       28.60      6.72 o
  -6  21   7       26.36       23.38      6.56 o
  -5  21   7       31.81       32.55      8.70 o
  -4  21   7        3.15       12.50      7.59 o
  -3  21   7       58.64       56.71      6.92 o
  -2  21   7      139.16      131.44      9.20 o
  -1  21   7        0.80        4.86      7.05 o
   0  21   7       17.63       28.87      7.90 o
   1  21   7      104.00       93.03      7.02 o
  -6  22   7       12.45       25.77      7.43 o
  -5  22   7       42.00       43.37      8.22 o
  -4  22   7       26.01       28.70      7.89 o
  -3  22   7       22.34       23.07      8.04 o
  -2  22   7       13.81       19.03      8.15 o
  -1  22   7       10.63       22.59      7.64 o
   0  22   7       13.49       19.04      6.70 o
 -13   0   8        1.22       -7.74      8.56 o
 -12   0   8       19.76       26.80     10.89 o
 -11   0   8      117.68      131.71      8.72 o
 -10   0   8       18.29       20.93      8.05 o
  -9   0   8     1341.91     1381.39     26.80 o
  -8   0   8        3.21       16.61      7.92 o
  -7   0   8      145.07      146.32      7.94 o
  -6   0   8     2169.51     2136.89     29.00 o
  -5   0   8      880.98      818.08     12.40 o
  -4   0   8     5896.38     5798.87     92.24 o
  -3   0   8     3534.42     3395.15     44.51 o
  -2   0   8     2437.01     2671.24     21.54 o
  -1   0   8     1911.89     1776.26     21.59 o
   0   0   8     2254.29     2249.66     47.64 o
   1   0   8       68.70       94.41     10.49 o
   2   0   8      769.16      874.37     22.79 o
   3   0   8      157.76      195.02     16.06 o
   4   0   8        5.78       16.55      9.62 o
   6   0   8      137.59      170.87     11.00 o
   7   0   8      198.19      172.04     15.92 o
 -13   1   8        2.68        4.62      5.78 o
 -12   1   8       38.84       49.26      7.94 o
 -11   1   8       11.70       14.17      5.87 o
 -10   1   8       37.08       47.98      5.83 o
  -9   1   8      631.54      692.16      7.75 o
  -8   1   8      305.58      264.98      5.79 o
  -7   1   8      176.89      208.78      6.95 o
  -6   1   8     1190.24     1100.40      9.45 o
  -5   1   8     2426.55     2303.96     15.47 o
  -4   1   8      829.06      815.43     11.38 o
  -3   1   8      198.43      175.49      8.20 o
  -2   1   8     1628.76     1483.85     11.52 o
  -1   1   8     1656.28     1622.51     12.87 o
   0   1   8       20.50       41.46      7.34 o
   1   1   8      577.73      574.03      8.21 o
   2   1   8      435.24      444.90     13.13 o
   3   1   8        2.91       21.17      6.46 o
   5   1   8      291.96      302.97     15.18 o
   6   1   8       15.41       29.86      6.29 o
   7   1   8        6.27       10.01      7.55 o
 -13   2   8       36.56       22.41      6.50 o
 -12   2   8       70.32       91.30      9.16 o
 -11   2   8        7.54       20.06      5.49 o
 -10   2   8      273.63      264.61      6.05 o
  -9   2   8     1057.64      892.30     10.97 o
  -8   2   8      260.86      292.49      6.04 o
  -7   2   8     2101.28     2090.02     16.87 o
  -6   2   8      315.21      272.33      6.41 o
  -5   2   8       26.22       19.05      6.50 o
  -3   2   8     1471.42     1412.86     15.98 o
  -2   2   8      332.46      393.73      9.17 o
  -1   2   8     1814.91     1659.87     22.85 o
   0   2   8      395.26      347.15      8.40 o
   1   2   8     1532.79     1505.48     28.78 o
   2   2   8       21.60       16.10      6.94 o
   3   2   8      246.41      287.04      7.06 o
   4   2   8      161.36      145.58      9.11 o
   5   2   8        0.35       12.91      6.71 o
   6   2   8        0.70       11.20     10.06 o
   7   2   8        0.31       19.03      6.92 o
 -13   3   8       12.71       21.93      9.27 o
 -12   3   8       12.15       16.69      5.20 o
 -11   3   8      219.99      180.22      6.92 o
 -10   3   8       73.37       54.69      5.79 o
  -9   3   8      504.40      561.43      6.39 o
  -8   3   8      208.42      189.12      7.31 o
  -7   3   8      683.23      654.94      6.78 o
  -6   3   8      970.14      977.37     12.36 o
  -5   3   8     1063.56      959.52     13.14 o
  -4   3   8        6.52       13.13      7.68 o
  -3   3   8      807.26      726.11      9.96 o
  -2   3   8     1876.73     1666.01     25.33 o
  -1   3   8     1682.90     1709.05     21.52 o
   0   3   8      426.48      436.22      9.10 o
   1   3   8      519.29      504.17      9.87 o
   2   3   8      923.32      905.71     15.83 o
   3   3   8      380.46      335.71      8.57 o
   4   3   8      149.39      175.06      7.92 o
   5   3   8        9.29        9.13      6.09 o
   6   3   8       19.16       16.10      6.78 o
   7   3   8       18.40       -1.79      6.85 o
 -13   4   8        1.85        5.06      6.96 o
 -12   4   8       61.90       32.77      5.65 o
 -11   4   8      306.83      328.98      6.61 o
 -10   4   8        4.64       10.33      5.76 o
  -9   4   8      615.91      557.91      7.82 o
  -8   4   8      473.95      500.89      6.43 o
  -7   4   8      300.36      304.70      6.88 o
  -6   4   8     1022.87     1010.36     17.52 o
  -5   4   8       52.08       58.16      6.68 o
  -4   4   8     2868.15     2780.75     27.54 o
  -3   4   8     1456.41     1400.30     20.70 o
  -2   4   8      256.57      260.38      7.91 o
  -1   4   8      515.15      432.38      8.35 o
   0   4   8      813.89      810.69     15.04 o
   1   4   8      155.53      164.75      6.86 o
   2   4   8       30.10       46.55      6.97 o
   3   4   8      447.71      501.39      6.90 o
   4   4   8      178.67      180.89      8.10 o
   5   4   8       22.46       14.78      6.85 o
   6   4   8      313.00      284.03     18.79 o
 -13   5   8        6.08        8.90      7.24 o
 -12   5   8       67.81       76.55      6.42 o
 -11   5   8      110.30       83.85      6.08 o
 -10   5   8      140.53      164.14      6.27 o
  -9   5   8      391.33      438.04      7.92 o
  -8   5   8      565.63      534.47     10.67 o
  -7   5   8       64.07       47.04      6.76 o
  -6   5   8       34.61       45.03      6.14 o
  -5   5   8     3963.40     3783.15     41.29 o
  -4   5   8      381.84      385.75      8.88 o
  -3   5   8       13.21        5.41      7.28 o
  -2   5   8     1581.95     1531.96     28.22 o
  -1   5   8     1220.12     1256.11     21.08 o
   0   5   8      125.18      128.33      7.59 o
   1   5   8      454.85      471.56     10.06 o
   2   5   8      864.68      860.48     16.83 o
   3   5   8      182.42      209.81      7.19 o
   4   5   8      208.02      256.93     10.04 o
   5   5   8      104.73      120.82      8.42 o
   6   5   8        0.35        5.03      6.28 o
 -13   6   8       27.84       34.93      7.39 o
 -12   6   8        8.03       16.77      6.09 o
 -11   6   8       35.60       63.91      6.70 o
 -10   6   8      558.86      537.95      6.89 o
  -9   6   8       77.83       74.44      5.49 o
  -8   6   8       16.63       28.15      5.72 o
  -7   6   8      876.01      891.50      8.85 o
  -6   6   8     2054.89     1964.53     16.56 o
  -5   6   8        0.24        6.52      6.24 o
  -4   6   8     1398.55     1307.07     17.57 o
  -3   6   8     2644.94     2783.09     55.66 o
  -2   6   8      422.03      432.97     15.36 o
  -1   6   8      202.71      152.27      7.68 o
   0   6   8     1106.44     1154.21     18.32 o
   1   6   8      259.80      260.66      8.05 o
   2   6   8      547.48      590.18     11.34 o
   3   6   8      473.77      483.07      7.77 o
   4   6   8      188.78      156.46      6.29 o
   5   6   8       10.50        1.21      6.08 o
   6   6   8        0.54        2.30      6.11 o
 -13   7   8        8.30       17.80      6.19 o
 -12   7   8       42.82       47.62      6.06 o
 -11   7   8        8.01       15.06      5.67 o
 -10   7   8       25.32       13.73      6.08 o
  -9   7   8       31.83       48.57      6.29 o
  -8   7   8     1118.14     1051.07     16.61 o
  -7   7   8       41.29       32.82      6.29 o
  -6   7   8     1470.50     1424.80     12.46 o
  -5   7   8      474.11      450.39      7.67 o
  -4   7   8     1217.93     1198.10     18.79 o
  -3   7   8      367.15      357.64      8.22 o
  -2   7   8      636.93      601.00     10.44 o
  -1   7   8      559.79      594.34     12.75 o
   0   7   8       27.73       33.60      7.33 o
   1   7   8      728.63      741.00     11.62 o
   2   7   8      103.22       96.67      6.98 o
   3   7   8       10.20        6.88      5.97 o
   4   7   8        5.14       27.78      6.90 o
   5   7   8      675.66      593.08     16.75 o
   6   7   8       38.62       34.62      6.41 o
 -13   8   8        6.55       21.26      6.21 o
 -12   8   8        6.42       13.92      5.78 o
 -11   8   8        0.95       19.71      6.89 o
 -10   8   8       76.76       78.03      5.80 o
  -9   8   8       75.26       82.41      6.79 o
  -8   8   8       45.42       59.30      6.47 o
  -7   8   8      990.90      936.74     11.77 o
  -6   8   8      321.85      319.98      7.17 o
  -5   8   8      277.26      264.39      7.25 o
  -4   8   8      190.93      153.71      7.12 o
  -3   8   8     3006.56     3028.29     65.70 o
  -2   8   8      303.68      299.38      8.09 o
  -1   8   8     2113.59     2069.20     40.41 o
   0   8   8      496.53      497.68      9.74 o
   1   8   8        4.68       17.54      6.76 o
   2   8   8      160.26      184.65      7.49 o
   3   8   8      168.05      185.83      7.73 o
   4   8   8      101.19       88.91      6.37 o
   5   8   8       18.70       24.99      5.82 o
   6   8   8        0.65       -1.71      6.02 o
 -13   9   8        0.89        1.70      6.06 o
 -12   9   8        3.55        2.87      6.25 o
 -11   9   8       14.75       20.90      7.20 o
 -10   9   8        6.13        7.05      6.31 o
  -9   9   8       20.02       30.29      6.07 o
  -8   9   8      259.92      221.58      6.21 o
  -7   9   8        0.86       -0.40      6.04 o
  -6   9   8      438.10      412.49      9.22 o
  -5   9   8      665.62      633.93     10.78 o
  -4   9   8        3.57        9.97      6.21 o
  -3   9   8       24.72       26.27      6.84 o
  -2   9   8     1029.24      983.30     22.12 o
  -1   9   8     2455.04     2344.37     40.18 o
   0   9   8      236.45      251.16      7.37 o
   1   9   8      351.39      376.01      7.55 o
   2   9   8      481.46      508.33     10.13 o
   3   9   8        3.50        9.76      7.78 o
   4   9   8       21.44       -2.15      6.59 o
   5   9   8       41.19       39.83      5.94 o
   6   9   8        5.49       15.43      6.56 o
 -12  10   8        4.16       -0.59      5.81 o
 -11  10   8       27.37       44.87      5.51 o
 -10  10   8       51.73       51.35      8.28 o
  -9  10   8       42.80       44.55      7.10 o
  -8  10   8      100.31      105.40      6.86 o
  -7  10   8      287.84      277.93      7.35 o
  -6  10   8       40.36       29.86      7.02 o
  -5  10   8      274.27      285.61      7.24 o
  -4  10   8      913.04      873.28     13.98 o
  -3  10   8     1901.79     1818.52     27.72 o
  -2  10   8       20.89       18.49      8.43 o
  -1  10   8      101.03      107.56      8.31 o
   0  10   8      330.88      379.97      9.03 o
   1  10   8      367.65      360.37      7.15 o
   2  10   8       18.39       39.74      6.76 o
   3  10   8        6.86       34.72      7.40 o
   4  10   8      110.07      107.00      7.05 o
   5  10   8       79.91       83.82      7.85 o
   6  10   8        2.71        5.03      7.96 o
 -12  11   8       29.37       26.40      5.93 o
 -11  11   8       21.79       27.72      6.11 o
 -10  11   8       48.49       47.65      5.58 o
  -9  11   8      239.56      255.49      7.96 o
  -8  11   8        4.53        8.11      6.51 o
  -7  11   8      194.99      172.96      6.81 o
  -6  11   8      186.95      169.46      8.29 o
  -5  11   8     1710.12     1627.28     24.52 o
  -4  11   8      247.95      281.43      8.23 o
  -3  11   8      486.71      418.27      7.73 o
  -2  11   8      231.94      205.98      8.45 o
  -1  11   8      201.53      221.32      8.05 o
   0  11   8      258.89      274.57     12.04 o
   1  11   8       45.35       32.42      6.51 o
   2  11   8      137.01      146.93      7.48 o
   3  11   8        0.78        4.26      5.88 o
   4  11   8       12.52       30.53      6.00 o
   5  11   8       20.73       29.29      6.57 o
 -12  12   8        1.25       11.13      5.60 o
 -11  12   8        2.23       19.69      5.98 o
 -10  12   8      155.45      146.52      8.46 o
  -9  12   8       25.68       17.40      6.50 o
  -8  12   8       59.95       55.93      6.83 o
  -7  12   8       34.79       54.63      6.58 o
  -6  12   8      622.68      548.60     16.39 o
  -5  12   8      351.67      372.72      9.01 o
  -4  12   8      443.88      435.88     15.10 o
  -3  12   8       24.70       28.92      7.98 o
  -2  12   8       80.21       82.36      6.87 o
  -1  12   8       21.04       32.87      6.90 o
   0  12   8      999.91      989.08      9.98 o
   1  12   8       68.69       57.54      6.60 o
   2  12   8       67.29       73.97      6.32 o
   3  12   8      411.94      417.67     13.12 o
   4  12   8       18.45       18.29      6.51 o
   5  12   8        1.35        3.22      6.66 o
 -11  13   8      112.61       86.13      6.22 o
 -10  13   8        0.09       13.94      6.44 o
  -9  13   8       41.50       57.44      6.86 o
  -8  13   8      797.48      759.99     10.92 o
  -7  13   8        8.51        8.22      6.09 o
  -6  13   8        2.81       -3.17      7.20 o
  -5  13   8      210.74      186.14      8.00 o
  -4  13   8       91.07      100.79      8.05 o
  -3  13   8      163.84      153.21      7.37 o
  -2  13   8       70.04       76.82      7.54 o
  -1  13   8      195.85      204.30      7.20 o
   0  13   8       38.77       47.38      7.39 o
   1  13   8      185.90      213.57     11.23 o
   2  13   8      392.97      395.50      7.82 o
   3  13   8       21.25       21.23      6.94 o
   4  13   8       43.15       57.24      6.39 o
   5  13   8       55.81       53.03      6.09 o
 -11  14   8       35.81       36.16      6.27 o
 -10  14   8       28.83       28.42      6.86 o
  -9  14   8      153.33      145.82      7.71 o
  -8  14   8        0.51       14.31      7.38 o
  -7  14   8       71.38       67.80      6.44 o
  -6  14   8      181.09      170.85     11.09 o
  -5  14   8       31.64       28.47      7.84 o
  -4  14   8      106.36      121.88      9.01 o
  -3  14   8     1524.11     1456.92     51.94 o
  -2  14   8        3.18        1.17      7.06 o
  -1  14   8      126.90      131.78      7.21 o
   0  14   8      248.94      270.87      9.79 o
   1  14   8       40.07       46.17      7.19 o
   2  14   8       12.75        3.65      7.40 o
   3  14   8      204.37      215.37      6.61 o
   4  14   8        0.45        9.21      6.96 o
 -11  15   8       21.10       37.69      7.90 o
 -10  15   8       61.96       55.93      8.18 o
  -9  15   8        8.49        9.02      6.13 o
  -8  15   8       73.18       85.37     10.38 o
  -7  15   8       38.19       50.64      9.24 o
  -6  15   8       12.82        4.17      8.90 o
  -5  15   8      382.49      355.55     10.48 o
  -4  15   8      532.00      511.53     18.78 o
  -3  15   8       74.00       88.11     10.42 o
  -2  15   8      127.38      140.48      7.36 o
  -1  15   8       54.12       66.23      7.51 o
   0  15   8       48.01       70.79      7.53 o
   2  15   8       27.00       31.72      6.29 o
   3  15   8      118.23       98.77      6.39 o
   4  15   8        0.76        7.80      6.54 o
 -10  16   8       49.24       40.59      7.04 o
  -9  16   8        1.13       10.28      6.93 o
  -8  16   8        8.27       16.88      7.39 o
  -7  16   8      188.54      194.78     10.99 o
  -6  16   8       81.59       71.19      8.12 o
  -5  16   8       16.38        8.56      7.66 o
  -4  16   8        3.63       11.07      7.07 o
  -3  16   8      210.80      185.76      8.60 o
  -2  16   8       46.33       45.59      7.20 o
  -1  16   8        4.03        8.22      7.88 o
   0  16   8      275.04      279.57      9.76 o
   1  16   8       18.66       29.40      8.67 o
   2  16   8      231.59      225.72      6.99 o
   3  16   8        5.74       10.80      6.33 o
 -10  17   8        3.40        4.40      6.91 o
  -9  17   8       14.02       20.07      6.85 o
  -8  17   8      104.22      103.17      7.03 o
  -7  17   8      117.87      120.41      9.14 o
  -6  17   8      121.09      100.38      8.43 o
  -5  17   8       88.55       84.47      7.68 o
  -4  17   8      344.76      341.58     11.00 o
  -3  17   8      202.91      180.38      8.05 o
  -2  17   8      128.12      132.04      7.40 o
  -1  17   8        6.44       12.02      7.13 o
   0  17   8       12.46       28.72      6.90 o
   1  17   8      124.46      120.67      6.70 o
   2  17   8       16.07       20.96      6.38 o
   3  17   8       66.67       73.89      6.72 o
  -9  18   8      101.75       98.96      6.70 o
  -8  18   8        1.42       13.04      7.39 o
  -7  18   8       73.81       73.36      7.52 o
  -6  18   8      110.46       95.53      9.00 o
  -5  18   8        6.02       12.05      7.04 o
  -4  18   8      132.96      126.40      8.45 o
  -3  18   8        2.78       13.67      7.02 o
  -2  18   8        8.32        7.60      7.65 o
  -1  18   8       31.61       45.52      7.00 o
   0  18   8       79.74       90.60      6.94 o
   1  18   8       16.33       16.60      6.82 o
   2  18   8       33.33       40.99      6.73 o
  -8  19   8       99.33       94.81      6.86 o
  -7  19   8        2.02        2.56      6.55 o
  -6  19   8        2.39       15.09      9.12 o
  -5  19   8        4.84        9.20      7.07 o
  -4  19   8      135.76      125.96      8.58 o
  -3  19   8       25.85       29.55      6.88 o
  -2  19   8      181.46      206.20     12.00 o
  -1  19   8       30.61       42.74      7.62 o
   0  19   8       59.57       70.97      7.18 o
   1  19   8        2.44       11.17      6.81 o
   2  19   8       82.05       67.02      7.26 o
  -8  20   8       16.48       27.06      8.99 o
  -7  20   8       35.72       19.47      7.09 o
  -6  20   8        9.88       18.41      7.59 o
  -5  20   8        0.10        2.51      7.71 o
  -4  20   8       34.96       40.87      7.85 o
  -3  20   8       19.69       27.52      7.18 o
  -2  20   8       15.72       21.57      8.07 o
  -1  20   8       16.61       22.39      7.17 o
   0  20   8       74.39       88.55      7.26 o
   1  20   8        5.25        3.29      6.83 o
  -6  21   8        0.17       17.07      8.22 o
  -5  21   8       22.34       22.34      9.11 o
  -4  21   8        3.97        9.63      7.03 o
  -3  21   8       36.65       43.88      7.78 o
  -2  21   8        0.94        3.72      7.54 o
  -1  21   8        7.72       15.97      7.97 o
   0  21   8        0.19        0.50      7.55 o
  -5  22   8        0.10      -14.85      7.88 o
  -4  22   8        4.30       12.56      7.94 o
  -3  22   8       14.53       14.46      7.89 o
  -2  22   8        8.93       13.83      7.68 o
 -13   1   9        1.77        6.49      5.78 o
 -12   1   9       19.53       17.76      7.21 o
 -11   1   9       12.84       14.63      6.26 o
 -10   1   9        1.66       14.93      5.74 o
  -9   1   9        3.83        9.38      5.79 o
  -8   1   9       20.39       20.85      6.25 o
  -7   1   9        1.27        5.56      6.27 o
  -6   1   9      258.64      270.93      6.84 o
  -5   1   9      182.17      199.22      7.33 o
  -4   1   9      148.28      184.41      7.70 o
  -3   1   9        6.98       14.94      7.50 o
  -2   1   9      361.41      411.65      8.44 o
  -1   1   9      199.89      225.45      7.87 o
   0   1   9       12.12        8.69      8.21 o
   1   1   9      109.93      119.28      7.65 o
   2   1   9      170.13      171.97      8.94 o
   3   1   9      132.24      118.75      7.05 o
   4   1   9        1.17        6.93      7.63 o
   5   1   9        8.05        2.00      6.37 o
   6   1   9        1.52       10.21      6.84 o
 -13   2   9       12.29       13.85      5.83 o
 -12   2   9       11.68       27.51      6.73 o
 -11   2   9       13.05        1.19      5.82 o
 -10   2   9       59.89       58.22      6.24 o
  -9   2   9      368.21      342.81      9.94 o
  -8   2   9       33.31       33.69      5.91 o
  -7   2   9        0.77        9.14      6.27 o
  -6   2   9       33.25       32.01      6.56 o
  -5   2   9      505.12      486.16      7.69 o
  -4   2   9      173.02      182.97      7.90 o
  -3   2   9      799.99      838.21      9.64 o
  -2   2   9       10.15       23.84      8.56 o
  -1   2   9       15.04        9.08      8.07 o
   0   2   9       15.01       17.43      7.88 o
   1   2   9       58.72       66.73      7.35 o
   2   2   9       12.51       20.84      6.97 o
   3   2   9       22.79       37.42      7.14 o
   4   2   9        2.78       10.82      6.77 o
   5   2   9       25.40       39.66      8.42 o
   6   2   9       20.23       21.81      7.23 o
 -13   3   9        5.23       17.82      5.80 o
 -12   3   9        0.39       -5.01      6.27 o
 -11   3   9       89.05       93.85      5.83 o
 -10   3   9       54.17       51.16      7.37 o
  -9   3   9        1.20       13.82      6.61 o
  -8   3   9      220.94      203.12      6.73 o
  -7   3   9        0.06       -2.92      6.44 o
  -6   3   9      448.96      474.46      8.26 o
  -5   3   9      121.84      133.37      7.62 o
  -4   3   9      148.36      151.17      8.96 o
  -3   3   9       39.46       24.54      8.40 o
  -2   3   9       35.83       42.55      8.83 o
  -1   3   9      135.56      153.25      7.66 o
   0   3   9      177.59      209.39      6.92 o
   1   3   9       54.71       60.81      7.29 o
   2   3   9      491.81      474.02      9.98 o
   3   3   9       24.15       19.01      6.75 o
   4   3   9       12.15       30.89      7.14 o
   5   3   9       34.15       37.39      7.64 o
   6   3   9       76.06       66.55      7.80 o
 -13   4   9        1.20        1.85      5.46 o
 -12   4   9        8.32       17.30      6.53 o
 -11   4   9       79.75       92.20      7.50 o
 -10   4   9       36.99       29.84      6.64 o
  -9   4   9       29.18       26.04      5.98 o
  -8   4   9     1187.19     1160.22      8.71 o
  -7   4   9      105.94      119.16      6.97 o
  -6   4   9      143.30      161.71      6.69 o
  -5   4   9        0.61        1.71      6.70 o
  -4   4   9        4.12        8.47      7.87 o
  -3   4   9     1378.26     1488.11     21.03 o
  -2   4   9       52.02       55.17      7.85 o
  -1   4   9      189.63      220.78      8.93 o
   0   4   9       21.03       16.80      7.61 o
   1   4   9        8.73        7.03      7.41 o
   2   4   9       72.48       68.72      6.84 o
   3   4   9        4.03        3.53      7.17 o
   4   4   9        0.14       11.65      6.45 o
   6   4   9        4.08        5.02      6.41 o
 -13   5   9       13.53        9.38      5.73 o
 -12   5   9        7.82       -2.37      6.82 o
 -11   5   9        2.22       10.94      6.13 o
 -10   5   9        3.89        7.82      6.11 o
  -9   5   9        0.72        4.20      5.22 o
  -8   5   9     1054.64     1039.61     12.37 o
  -7   5   9      212.90      191.92      6.66 o
  -6   5   9        3.79        7.82      6.28 o
  -5   5   9       67.35       73.32      6.97 o
  -4   5   9       13.16       24.74      7.50 o
  -3   5   9       22.51       25.51      8.18 o
  -2   5   9       62.09       70.43      8.07 o
  -1   5   9      290.13      310.36     11.30 o
   0   5   9        2.42        0.01      6.77 o
   1   5   9      206.72      200.91      6.95 o
   2   5   9      404.58      364.43      8.48 o
   3   5   9       29.34       37.14      6.71 o
   4   5   9       16.73       14.73      8.33 o
   5   5   9        2.99       20.52      6.60 o
   6   5   9        4.55       14.55      6.23 o
 -13   6   9       11.76       16.32      6.15 o
 -12   6   9       21.05       13.07      6.33 o
 -11   6   9       28.67       36.02      6.42 o
 -10   6   9      288.91      265.83      6.72 o
  -9   6   9      117.19      100.62      6.46 o
  -8   6   9       54.79       63.94      6.44 o
  -7   6   9        6.86       16.62      6.79 o
  -6   6   9      194.53      169.63      6.78 o
  -5   6   9      383.99      405.90      9.65 o
  -4   6   9       69.11       86.23      8.04 o
  -3   6   9        1.20       13.47      7.61 o
  -2   6   9       13.91       18.94      7.84 o
  -1   6   9        8.60        8.86      7.91 o
   0   6   9       28.63       30.02      7.85 o
   1   6   9      754.51      683.58     17.00 o
   2   6   9        3.31       13.58      7.22 o
   3   6   9       21.62        9.73      7.11 o
   4   6   9      152.27      124.98      6.25 o
   5   6   9       72.73       53.91      7.00 o
 -13   7   9        3.34        7.77      6.96 o
 -12   7   9        4.60        5.14      6.80 o
 -11   7   9       77.28       69.35      6.09 o
 -10   7   9       49.99       49.98      6.29 o
  -9   7   9        8.50        6.62      6.24 o
  -8   7   9       16.38        4.84      6.51 o
  -7   7   9      107.65      127.82      6.29 o
  -6   7   9       18.15       19.14      6.37 o
  -5   7   9      204.64      231.83      7.09 o
  -4   7   9       17.14       23.49      6.81 o
  -3   7   9      369.25      368.47     12.72 o
  -2   7   9       65.69       72.92      7.76 o
  -1   7   9        8.52       20.85      7.56 o
   0   7   9      113.87      108.27      7.03 o
   1   7   9       50.22       49.78      7.46 o
   2   7   9       86.78       79.11      7.18 o
   3   7   9       46.35       28.52      6.81 o
   4   7   9        5.61        1.76      6.45 o
   5   7   9        0.42        3.16      6.33 o
 -13   8   9        0.17        2.66      5.82 o
 -12   8   9        0.31        8.92      5.89 o
 -11   8   9       17.99       25.04      6.30 o
 -10   8   9        9.43        8.50      6.26 o
  -9   8   9      276.11      233.08      6.91 o
  -8   8   9       17.90       17.02      6.16 o
  -7   8   9        5.19        9.77      6.48 o
  -6   8   9      324.41      386.52      7.84 o
  -5   8   9      161.07      144.49      6.75 o
  -4   8   9        3.46        6.81      7.38 o
  -3   8   9       11.11       18.63      7.85 o
  -2   8   9      511.48      518.60      9.12 o
  -1   8   9      150.11      162.30      8.17 o
   0   8   9      291.92      254.36      7.24 o
   1   8   9        4.17        4.54      6.16 o
   2   8   9        1.99       14.75      7.16 o
   3   8   9        3.93       19.00      7.61 o
   4   8   9        6.92       15.49      7.80 o
   5   8   9        3.46       -1.90      6.10 o
 -13   9   9       13.61       18.12      7.10 o
 -12   9   9       10.44        6.58      6.76 o
 -11   9   9        0.58       -1.74      5.59 o
 -10   9   9       24.36       36.01      6.85 o
  -9   9   9       30.17       52.25      5.97 o
  -8   9   9      126.34      142.49      6.69 o
  -7   9   9       40.85       50.46      6.55 o
  -6   9   9      222.45      224.38      6.72 o
  -5   9   9        1.82       -4.21      7.70 o
  -4   9   9     1056.12     1121.92     28.43 o
  -3   9   9      122.18      110.39     11.77 o
  -2   9   9      706.89      686.98     18.33 o
  -1   9   9      186.86      179.93      8.21 o
   0   9   9        0.72        3.27      6.61 o
   1   9   9      135.02      140.55      6.82 o
   2   9   9        0.59        6.62      7.41 o
   3   9   9       21.87       16.00      7.41 o
   4   9   9        0.17       23.58      7.46 o
   5   9   9       39.28       34.67      6.19 o
 -12  10   9       33.62       38.14      7.11 o
 -11  10   9       30.10       39.35      5.23 o
 -10  10   9        0.92       -1.20      6.58 o
  -9  10   9       14.09        9.38      6.95 o
  -8  10   9       64.83       80.79      6.90 o
  -7  10   9      360.27      399.40      7.75 o
  -6  10   9      240.84      249.01      6.85 o
  -5  10   9       87.77      120.12      7.98 o
  -4  10   9      480.84      473.90      9.12 o
  -3  10   9      649.91      636.25     28.35 o
  -2  10   9      822.94      771.34     18.23 o
  -1  10   9       16.88       23.90      7.41 o
   0  10   9        9.92       25.11      6.78 o
   1  10   9       54.48       39.64      7.79 o
   2  10   9       44.49       34.35      6.20 o
   3  10   9       10.08        3.74      8.02 o
   4  10   9       23.99       29.77      6.56 o
   5  10   9       13.59       10.47      5.85 o
 -12  11   9        1.62       24.97      7.16 o
 -11  11   9        0.61       -1.57      8.08 o
 -10  11   9       11.74       16.63      6.35 o
  -9  11   9       57.44       64.14      7.49 o
  -8  11   9      128.60      141.12      6.86 o
  -7  11   9       62.10       51.42      6.86 o
  -6  11   9       87.12       99.64      8.28 o
  -5  11   9      831.77      869.41     10.44 o
  -4  11   9       97.13       91.04      7.79 o
  -3  11   9        8.27        7.40      7.24 o
  -2  11   9       26.73       30.85      7.71 o
  -1  11   9      666.06      637.46     15.46 o
   0  11   9      107.27      113.01      7.19 o
   1  11   9       96.87       89.68      5.91 o
   2  11   9      313.38      277.01      7.60 o
   3  11   9        1.95       10.68      8.58 o
   4  11   9        0.13        9.82      6.86 o
 -12  12   9        1.61        7.84      6.26 o
 -11  12   9       51.66       62.86      6.30 o
 -10  12   9       56.84       68.62      7.54 o
  -9  12   9        3.76       12.66      6.63 o
  -8  12   9       29.91       34.88      7.16 o
  -7  12   9       14.67       30.92      6.53 o
  -6  12   9       45.48       54.58      8.22 o
  -5  12   9      186.83      185.14     10.27 o
  -4  12   9       11.63        5.52      7.04 o
  -3  12   9       83.05       95.81      7.44 o
  -2  12   9      148.79      140.12      7.57 o
  -1  12   9      460.40      416.15     10.86 o
   0  12   9      960.65      869.70     14.24 o
   1  12   9       34.83       27.37      6.23 o
   2  12   9       26.13       27.15      7.03 o
   3  12   9       27.49       32.34      6.57 o
   4  12   9       15.74       15.61      7.59 o
 -11  13   9        8.85       16.35      6.10 o
 -10  13   9        0.21       13.62      7.03 o
  -9  13   9       49.43       62.55      6.56 o
  -8  13   9       64.85       79.88      8.88 o
  -7  13   9       10.13       24.05      6.81 o
  -6  13   9       28.69       41.02      8.10 o
  -5  13   9       35.31       62.90      7.33 o
  -4  13   9      479.31      513.75     12.86 o
  -3  13   9      245.04      269.20     11.17 o
  -2  13   9       34.11       40.37      7.29 o
  -1  13   9       99.03      112.03      7.98 o
   0  13   9       90.79       64.06      7.41 o
   1  13   9        0.08       11.13      6.11 o
   2  13   9        0.99        9.26      7.19 o
   3  13   9       24.90       13.03      7.07 o
   4  13   9       11.83       12.26      6.34 o
 -11  14   9       39.85       42.10      6.35 o
 -10  14   9        8.06       10.96      9.34 o
  -9  14   9        2.11        0.83      6.88 o
  -8  14   9       88.75       99.24      6.69 o
  -7  14   9      121.85      115.61      8.24 o
  -6  14   9        7.99       -3.84      7.52 o
  -5  14   9       48.83       45.16      7.66 o
  -4  14   9      171.18      168.89      7.87 o
  -3  14   9      132.27      126.08      7.51 o
  -2  14   9      397.89      372.42      7.71 o
  -1  14   9       51.85       63.61      7.28 o
   0  14   9        5.81       20.26      7.15 o
   1  14   9        8.33       10.00      6.31 o
   2  14   9       17.56       30.94      6.88 o
   3  14   9        0.51        4.90      6.45 o
 -11  15   9        1.18       -3.33     12.35 o
 -10  15   9       73.99       67.62      8.30 o
  -9  15   9       48.96       57.72      6.71 o
  -8  15   9       58.56       93.91      7.60 o
  -7  15   9       86.67       80.14      9.93 o
  -6  15   9       18.71       26.72      8.32 o
  -5  15   9       10.12        8.17      7.22 o
  -4  15   9      193.23      223.82      9.23 o
  -3  15   9        2.69        8.35      7.44 o
  -2  15   9       57.76       50.78      7.20 o
  -1  15   9       77.05       65.82      6.59 o
   0  15   9       45.04       32.65      6.85 o
   1  15   9       51.35       55.50      6.60 o
   2  15   9       93.98       93.63      6.75 o
   3  15   9       36.49       31.76      6.94 o
 -10  16   9      148.09      148.06     11.42 o
  -9  16   9        0.84       -5.44      6.53 o
  -8  16   9       33.81       27.94      8.42 o
  -7  16   9      127.82      133.07      9.54 o
  -6  16   9       43.00       52.60      7.75 o
  -5  16   9        0.01        1.50      7.77 o
  -4  16   9      352.57      354.67      9.33 o
  -3  16   9        6.42       18.65      7.63 o
  -2  16   9        0.87        3.07      6.95 o
  -1  16   9       37.25       34.30      6.76 o
   0  16   9       76.82       79.82      7.39 o
   1  16   9      167.64      135.29      6.66 o
   2  16   9       53.41       44.50      9.56 o
   3  16   9        2.62       17.22      7.00 o
 -10  17   9        3.49       10.84      8.76 o
  -9  17   9       17.03       16.98     10.41 o
  -8  17   9       25.22       31.58      8.14 o
  -7  17   9       20.13       44.97      9.76 o
  -6  17   9       13.33       32.14      9.10 o
  -5  17   9      142.32      125.18      7.48 o
  -4  17   9        9.86       38.31     14.87 o
  -3  17   9       53.55       49.66      7.56 o
  -2  17   9      203.76      202.38      7.99 o
  -1  17   9       80.75       65.51      6.82 o
   0  17   9       36.41       34.69      7.64 o
   1  17   9       13.07       19.46      6.82 o
   2  17   9       31.30       27.56      7.08 o
  -9  18   9       32.86       42.90      8.24 o
  -8  18   9        1.52        9.62      7.14 o
  -7  18   9       49.36       62.80      7.13 o
  -6  18   9       36.61       31.49      8.25 o
  -5  18   9       22.04       28.33      6.60 o
  -4  18   9       96.86      106.03      8.01 o
  -3  18   9      105.96      108.87      8.88 o
  -2  18   9        5.54       14.95      6.85 o
  -1  18   9        6.00       14.00      7.44 o
   0  18   9       20.06       26.41      6.87 o
   1  18   9        5.17       15.86      7.27 o
  -8  19   9       16.51       17.84      8.04 o
  -7  19   9        6.28       10.72      6.64 o
  -6  19   9       44.72       67.21     10.37 o
  -5  19   9       41.76       24.52      9.77 o
  -4  19   9        1.08       25.23      8.96 o
  -3  19   9       82.31       80.95      8.20 o
  -2  19   9       13.84        7.61      8.17 o
  -1  19   9      164.30      142.17      7.34 o
   0  19   9        1.38       11.04      7.21 o
  -7  20   9       61.23       71.63      8.70 o
  -6  20   9       16.92       24.63      8.06 o
  -5  20   9        0.59       -2.11      8.00 o
  -4  20   9        9.03       18.15      7.99 o
  -3  20   9       46.09       53.54      7.88 o
  -2  20   9       67.33       64.41      9.13 o
  -1  20   9        2.66       14.93      7.28 o
  -6  21   9       49.27       40.28      8.98 o
  -5  21   9        1.62        7.56      7.41 o
  -4  21   9      113.29      115.24      8.57 o
  -3  21   9        3.37       14.33      7.99 o
  -2  21   9       35.27       50.97      8.58 o
 -13   0  10        0.44       15.88      9.69 o
 -12   0  10       55.82       39.96      8.46 o
 -11   0  10       12.83       28.00      7.84 o
 -10   0  10      217.58      247.38      8.66 o
  -9   0  10       70.75       77.84     11.08 o
  -8   0  10      100.61       87.70      9.76 o
  -7   0  10      700.49      682.95     11.02 o
  -6   0  10     1185.05     1182.67     15.52 o
  -5   0  10      194.89      184.08     10.41 o
  -4   0  10      361.75      360.74     12.08 o
  -3   0  10      241.05      231.31     11.60 o
  -2   0  10       94.65       98.80     12.65 o
  -1   0  10       15.27       14.57      9.42 o
   0   0  10     1185.98     1237.82     29.59 o
   1   0  10       67.56       67.02     10.32 o
   2   0  10       33.18       28.10     11.02 o
   3   0  10        0.50       20.03     11.12 o
   4   0  10      191.98      194.68     12.42 o
   5   0  10      161.78      170.12     19.85 o
 -13   1  10        0.61       19.83      8.45 o
 -12   1  10       36.54       56.64      6.13 o
 -11   1  10      123.61      121.33      5.85 o
 -10   1  10       16.27       20.76      6.39 o
  -9   1  10      156.61      178.83      6.20 o
  -8   1  10     1682.96     1698.89     15.36 o
  -7   1  10       12.23       10.96      6.40 o
  -6   1  10        0.04        3.78      5.83 o
  -5   1  10      218.02      217.00      7.34 o
  -4   1  10      960.54      913.33     12.50 o
  -3   1  10       84.76      101.00      8.55 o
  -2   1  10      314.39      294.82      8.79 o
  -1   1  10       78.11       67.17      7.72 o
   0   1  10      574.87      573.64     10.08 o
   1   1  10       71.21      108.94      7.18 o
   2   1  10      197.81      239.48      7.76 o
   3   1  10       52.87       62.19      7.09 o
   4   1  10        1.97        9.86      6.40 o
   5   1  10       11.20       20.96      8.22 o
 -13   2  10       61.07       58.89      6.58 o
 -12   2  10        2.95       17.77      5.74 o
 -11   2  10        2.99       17.02      6.47 o
 -10   2  10       83.09      116.94      6.85 o
  -9   2  10      295.45      265.00      6.56 o
  -8   2  10      758.21      678.93      7.36 o
  -7   2  10      824.98      850.98      9.57 o
  -6   2  10      440.84      419.33      6.62 o
  -5   2  10      601.81      590.57      8.72 o
  -4   2  10        3.38        8.60      8.33 o
  -3   2  10      808.15      754.33     11.96 o
  -2   2  10      633.14      655.87      9.16 o
  -1   2  10       44.56       58.43      6.99 o
   0   2  10       59.17       81.67      6.80 o
   1   2  10      348.11      353.76      7.29 o
   2   2  10       45.01       36.06      9.22 o
   3   2  10       22.03       48.44      7.32 o
   4   2  10        4.85       18.65      6.85 o
   5   2  10       29.43       44.00      6.12 o
 -13   3  10        0.47        5.64      6.09 o
 -12   3  10       43.99       63.79      6.05 o
 -11   3  10       67.05       87.79      6.03 o
 -10   3  10      167.71      141.61      6.46 o
  -9   3  10        8.34       28.85      6.28 o
  -8   3  10       34.28       25.12      6.11 o
  -7   3  10     1490.86     1385.52     18.39 o
  -6   3  10       24.51       45.16      6.95 o
  -5   3  10      720.27      670.76      8.40 o
  -4   3  10      478.72      459.29      9.03 o
  -3   3  10       23.63       26.79      8.50 o
  -2   3  10      212.78      202.72      9.50 o
  -1   3  10      467.10      471.57      8.63 o
   0   3  10      199.89      190.79      7.98 o
   1   3  10      209.30      254.69      9.38 o
   2   3  10       30.68       35.90      7.51 o
   3   3  10       95.69       87.56      6.11 o
   4   3  10       12.20       28.47      9.37 o
   5   3  10       16.52       41.89      6.59 o
 -13   4  10        1.70       16.93      6.46 o
 -12   4  10      114.47      106.56      6.27 o
 -11   4  10        0.46        4.07      6.68 o
 -10   4  10       16.70       36.91      5.92 o
  -9   4  10        3.38       11.39      5.41 o
  -8   4  10        0.57        8.94      6.49 o
  -7   4  10       62.18       63.87      6.21 o
  -6   4  10      536.31      516.19      7.59 o
  -5   4  10      273.91      237.45      8.30 o
  -4   4  10      242.67      255.37      9.63 o
  -3   4  10     2123.87     2059.04     42.21 o
  -2   4  10      810.18      844.81     14.77 o
  -1   4  10       28.43       27.67      7.82 o
   0   4  10      143.49      162.92      7.39 o
   1   4  10      490.20      479.11      9.34 o
   2   4  10        1.83        3.92      7.24 o
   3   4  10      106.92      135.66      7.39 o
   4   4  10       13.07       25.99      8.20 o
   5   4  10       57.90       30.87      6.54 o
 -13   5  10       49.81       47.53      5.78 o
 -12   5  10       23.81       18.12      6.76 o
 -11   5  10       84.79       95.27      5.28 o
 -10   5  10       91.78       74.54      5.70 o
  -9   5  10      404.14      429.12      7.65 o
  -8   5  10      112.89      156.73      6.33 o
  -7   5  10       52.94       40.28      6.37 o
  -6   5  10       24.32       20.48      6.92 o
  -5   5  10      924.41      929.14     13.50 o
  -4   5  10     1644.69     1547.59     30.16 o
  -3   5  10      315.28      318.53     11.22 o
  -2   5  10      131.70      138.35      7.77 o
  -1   5  10     1944.86     1919.85     30.52 o
   0   5  10      212.43      179.36      7.75 o
   1   5  10        7.58       -4.08      8.48 o
   2   5  10      635.76      658.69     17.37 o
   3   5  10       53.74       55.76      7.63 o
   4   5  10        0.14       17.94      6.81 o
   5   5  10        1.53       -3.99      6.20 o
 -13   6  10       21.40       31.33      7.52 o
 -12   6  10        4.25        9.26      6.28 o
 -10   6  10      272.77      304.58      6.83 o
  -9   6  10      327.60      336.10      7.42 o
  -8   6  10       43.62       35.05      5.65 o
  -7   6  10      112.58      143.00      6.80 o
  -6   6  10      596.90      582.24      7.80 o
  -5   6  10      563.28      542.13     10.84 o
  -4   6  10       23.09       20.34      7.93 o
  -3   6  10      811.11      814.93     20.09 o
  -2   6  10      565.36      532.96     16.57 o
  -1   6  10        4.03        5.35      8.64 o
   0   6  10      481.74      505.25     20.78 o
   1   6  10      295.65      306.33      7.99 o
   2   6  10      141.98      125.18      6.95 o
   3   6  10        7.91       26.69      6.56 o
   4   6  10       75.63       71.45      6.52 o
   5   6  10        0.13       -7.38      6.07 o
 -13   7  10        7.58       20.69      6.53 o
 -12   7  10        5.69       18.71      5.92 o
 -11   7  10        5.92       21.48      5.65 o
 -10   7  10       67.24       51.92      5.87 o
  -9   7  10       96.25       75.80      5.92 o
  -8   7  10      260.18      270.31      7.45 o
  -7   7  10      738.46      699.18      9.54 o
  -6   7  10        7.23        5.11      6.11 o
  -5   7  10      257.92      244.39      8.66 o
  -4   7  10     1296.54     1237.85     23.23 o
  -3   7  10       23.86       25.70      8.21 o
  -2   7  10      451.70      399.55     12.21 o
  -1   7  10      466.35      490.77     13.64 o
   0   7  10      384.14      364.30     10.16 o
   2   7  10       28.53       53.95      7.22 o
   3   7  10      164.96      162.34      7.12 o
   4   7  10       10.06       18.00      6.46 o
 -13   8  10       14.23       10.46      6.19 o
 -12   8  10        3.61        9.32      6.16 o
 -11   8  10        7.43       16.18      6.66 o
 -10   8  10        1.62       10.22      6.73 o
  -9   8  10      129.55      143.16      6.78 o
  -8   8  10      144.48      125.89      7.04 o
  -7   8  10       66.19       77.38      6.37 o
  -6   8  10      774.79      764.73      8.44 o
  -5   8  10       87.04       88.61      7.86 o
  -4   8  10      450.86      456.80     14.10 o
  -3   8  10       64.24       68.55     10.83 o
  -2   8  10      310.91      322.11      8.54 o
  -1   8  10      190.10      214.49      9.74 o
   0   8  10      139.85      157.49      8.37 o
   1   8  10        4.81       16.05      6.86 o
   2   8  10       55.79       43.25      6.61 o
   4   8  10       69.93       88.09      6.88 o
 -12   9  10       30.20       39.56      6.19 o
 -11   9  10       33.22       45.84      6.64 o
 -10   9  10       38.80       34.80      7.04 o
  -9   9  10        5.22        1.47      6.50 o
  -8   9  10      719.38      659.07      8.18 o
  -7   9  10      235.78      216.00      7.40 o
  -6   9  10        0.24        5.14      7.20 o
  -5   9  10      107.55      107.97      7.49 o
  -4   9  10       26.39       48.59      9.02 o
  -3   9  10        1.09       -2.65      7.72 o
  -2   9  10      192.41      162.06     11.83 o
  -1   9  10      333.95      345.66      7.73 o
   0   9  10       69.11       58.82      7.27 o
   1   9  10      452.06      490.80     21.44 o
   2   9  10        1.76       12.77      6.93 o
   3   9  10       45.11       47.18      7.19 o
   4   9  10       11.89       36.63      7.45 o
 -12  10  10       26.51       32.62      6.39 o
 -11  10  10        0.42        8.02      7.10 o
 -10  10  10      194.30      179.31      6.26 o
  -9  10  10      181.95      168.86      6.94 o
  -8  10  10       11.60       22.69      6.75 o
  -7  10  10      380.06      378.70      7.97 o
  -6  10  10       33.55       44.98      7.57 o
  -5  10  10      364.26      324.05      9.09 o
  -4  10  10      157.46      157.93      8.04 o
  -3  10  10      378.11      357.91      9.63 o
  -2  10  10      256.52      250.27      8.74 o
  -1  10  10       86.79      103.77      7.78 o
   0  10  10       46.31       36.00      6.66 o
   1  10  10      389.15      387.34     12.33 o
   2  10  10      101.73      109.97      7.37 o
   3  10  10       37.11       50.19      6.71 o
   4  10  10        4.00        8.37      6.40 o
 -12  11  10        0.22       11.48      6.28 o
 -11  11  10       59.78       54.90      6.41 o
 -10  11  10        9.79       16.40      6.80 o
  -9  11  10       91.72       77.35      7.44 o
  -8  11  10        2.33        3.72      7.65 o
  -7  11  10      164.90      139.14      7.02 o
  -6  11  10        1.85       19.37      8.72 o
  -5  11  10      330.17      327.82      8.53 o
  -4  11  10      836.32      831.09     14.70 o
  -3  11  10       38.57       40.39      7.77 o
  -2  11  10      329.46      341.88     12.66 o
  -1  11  10        3.90        2.99      7.61 o
   0  11  10       28.02       41.64      7.52 o
   1  11  10        0.61       -1.95      6.48 o
   2  11  10        1.45        5.24      7.59 o
   3  11  10       33.79       41.47      8.15 o
   4  11  10       34.88       38.84      7.61 o
 -12  12  10       17.89       25.79      6.85 o
 -11  12  10       13.38       25.45      6.78 o
 -10  12  10       25.73       30.63      6.96 o
  -9  12  10       55.06       56.79      6.89 o
  -8  12  10        0.76        3.56      6.00 o
  -7  12  10        0.58       18.15      6.95 o
  -6  12  10      195.65      192.47      9.79 o
  -5  12  10       66.64       66.44      7.48 o
  -4  12  10       88.81       87.45      8.12 o
  -3  12  10      307.33      295.97     10.01 o
  -2  12  10      160.36      143.06      8.86 o
  -1  12  10        9.37       26.54      8.28 o
   0  12  10      130.01      139.91      8.05 o
   1  12  10      162.75      173.46     11.32 o
   2  12  10       70.79       62.67      6.22 o
   3  12  10        3.22       17.41      7.01 o
 -11  13  10       74.65       79.85      6.85 o
 -10  13  10       10.33       26.92      7.38 o
  -9  13  10        0.02       23.93     10.24 o
  -8  13  10       28.25       43.64      6.86 o
  -7  13  10      153.24      150.38      8.44 o
  -6  13  10       20.72       13.50      6.69 o
  -5  13  10       25.75       45.75      8.02 o
  -4  13  10      180.23      197.26      8.32 o
  -3  13  10        4.12       18.06      8.63 o
  -2  13  10      144.98      142.10      7.76 o
  -1  13  10      116.64      130.28      8.01 o
   0  13  10       44.67       45.42      7.07 o
   1  13  10       14.02        7.39      7.82 o
   2  13  10      176.20      170.76      7.35 o
   3  13  10        4.09        4.71      7.60 o
 -11  14  10        0.77      -12.86      6.43 o
 -10  14  10        7.48       15.20      8.32 o
  -9  14  10       68.43       53.16      6.92 o
  -8  14  10       33.65       37.64      7.44 o
  -7  14  10        1.74       -1.30      7.82 o
  -6  14  10      207.81      214.53      8.82 o
  -5  14  10        9.21       15.33      7.45 o
  -4  14  10        1.53        7.45      7.74 o
  -3  14  10      138.08      144.61      7.71 o
  -2  14  10      152.01      147.26      8.05 o
  -1  14  10        5.29        7.41      7.60 o
   0  14  10        2.61       13.70      6.97 o
   1  14  10       33.28       42.89      7.08 o
   2  14  10       55.83       52.99      7.26 o
 -10  15  10       76.03       82.77      7.97 o
  -9  15  10        7.17        4.37      6.93 o
  -8  15  10       85.77       74.53      8.05 o
  -7  15  10       30.29       48.10      7.00 o
  -6  15  10        3.48       -5.98      7.21 o
  -5  15  10       23.90       28.14      7.23 o
  -4  15  10      122.36      122.54      8.23 o
  -3  15  10        4.20        5.89      7.78 o
  -2  15  10       12.71        3.88      7.71 o
  -1  15  10      135.51      136.85      7.48 o
   0  15  10        0.65       -3.00      7.09 o
   1  15  10       40.57       45.02      7.43 o
   2  15  10        2.51       12.14      6.65 o
 -10  16  10       33.61       43.33      8.16 o
  -9  16  10        4.65       14.32      6.55 o
  -8  16  10       33.19       33.82      7.39 o
  -6  16  10       53.20       54.23      6.67 o
  -5  16  10       35.94       20.84      8.82 o
  -4  16  10        3.20       10.72      7.66 o
  -3  16  10        6.94       12.54      7.92 o
  -2  16  10      237.72      208.61      8.00 o
  -1  16  10       37.80       49.29      7.94 o
   0  16  10      146.38      156.82      9.90 o
   1  16  10      122.78      105.56      7.50 o
  -9  17  10        1.92       -2.35     10.09 o
  -8  17  10       27.65       26.05      7.14 o
  -7  17  10       98.51       90.69      7.23 o
  -6  17  10       17.67        8.32      8.05 o
  -5  17  10       73.74       62.70      7.29 o
  -4  17  10       75.23       69.74      7.42 o
  -3  17  10        1.27        0.34      8.17 o
  -2  17  10      159.24      156.74      7.51 o
  -1  17  10       11.39       21.40      7.39 o
   0  17  10       25.64       29.34      7.27 o
   1  17  10       27.75       34.18      7.11 o
  -8  18  10       22.54       15.79      8.72 o
  -7  18  10        2.73       15.64      6.75 o
  -6  18  10       27.35       17.15      8.82 o
  -5  18  10       59.00       41.49      7.41 o
  -4  18  10       24.89       27.38      9.69 o
  -3  18  10        0.84       10.56      8.47 o
  -2  18  10      104.11      100.94      8.68 o
  -1  18  10        0.31       13.43      7.48 o
   0  18  10       21.70       20.24      7.41 o
  -7  19  10       24.52       33.48      6.73 o
  -6  19  10       18.18       19.90      7.85 o
  -5  19  10       13.78       22.66      7.76 o
  -4  19  10        8.76        5.41      6.77 o
  -3  19  10      136.77      105.37      7.47 o
  -2  19  10      117.13      106.34      7.82 o
  -1  19  10        0.48        6.10      6.81 o
  -6  20  10        9.96       11.36      7.38 o
  -5  20  10        3.60       11.63      8.13 o
  -4  20  10        3.05       12.97      8.23 o
  -3  20  10        1.09        6.75      7.22 o
  -2  20  10        0.14       27.86      9.40 o
 -13   1  11        1.73       14.41      6.25 o
 -12   1  11        4.17        9.24      6.44 o
 -11   1  11       29.21       36.75      6.71 o
 -10   1  11       31.79       25.26      6.11 o
  -9   1  11        2.69       13.31      6.45 o
  -8   1  11        0.23        2.41      6.91 o
  -7   1  11      113.11      117.15      7.20 o
  -6   1  11        5.90       17.00      7.40 o
  -5   1  11      100.50      100.46      7.80 o
  -4   1  11        9.51        9.71      8.42 o
  -3   1  11       33.02       31.98      7.44 o
  -2   1  11       43.48       40.25      8.11 o
  -1   1  11        4.37       12.51      7.85 o
   0   1  11        1.46        8.03      7.37 o
   1   1  11      172.01      172.06      7.97 o
   2   1  11       44.50       51.46      6.94 o
   3   1  11        2.33       20.36      8.05 o
   4   1  11        3.38       12.65      6.65 o
 -13   2  11        9.55       19.34      6.17 o
 -12   2  11        1.89       15.51      6.00 o
 -11   2  11        1.41        3.03      5.69 o
 -10   2  11       58.39       61.64      6.75 o
  -9   2  11       80.84       92.59      7.32 o
  -8   2  11        6.14       17.94      6.11 o
  -7   2  11      319.19      328.77      7.96 o
  -6   2  11      222.37      208.46      7.74 o
  -5   2  11        0.85        5.60      7.64 o
  -4   2  11       17.58       16.05      8.33 o
  -3   2  11       49.82       43.87      8.07 o
  -2   2  11       74.11       93.78      7.98 o
  -1   2  11        7.79       16.38      7.70 o
   0   2  11      159.15      148.54      7.34 o
   1   2  11       84.20       95.13      7.10 o
   2   2  11       14.07       29.00      6.92 o
   3   2  11       10.10       20.68      6.53 o
   4   2  11        4.90       10.89      7.22 o
 -13   3  11        3.82       11.91      6.05 o
 -12   3  11       20.84       30.81      6.38 o
 -11   3  11        0.07        3.09      5.71 o
 -10   3  11        0.23        5.32      6.22 o
  -9   3  11       90.45       87.89      6.09 o
  -8   3  11      243.55      221.36      7.10 o
  -7   3  11      875.73      845.79     13.94 o
  -6   3  11      282.66      264.58      8.21 o
  -5   3  11        0.07        4.70      8.84 o
  -4   3  11        2.21       14.34      8.80 o
  -3   3  11       43.91       49.45      8.44 o
  -2   3  11        0.08        5.70      7.97 o
  -1   3  11        5.64       13.68      7.73 o
   0   3  11        7.77       13.12      6.87 o
   1   3  11      198.16      188.63      7.27 o
   2   3  11       10.22       21.22      6.98 o
   3   3  11        1.67        9.49      6.85 o
   4   3  11       10.04       20.44      6.49 o
 -13   4  11       12.44       16.01      6.44 o
 -12   4  11        3.14       27.16      7.45 o
 -11   4  11       51.19       60.07      6.19 o
 -10   4  11       62.87       78.35      6.47 o
  -9   4  11       38.27       43.39      6.35 o
  -8   4  11        3.18       17.06      6.90 o
  -7   4  11        2.10       -3.68      6.87 o
  -6   4  11      301.15      328.95      7.92 o
  -5   4  11       64.24       64.16      7.40 o
  -4   4  11      323.00      330.62      9.83 o
  -3   4  11       42.99       44.40      9.14 o
  -2   4  11      140.81      154.38     10.68 o
  -1   4  11       12.78       19.03      7.20 o
   0   4  11       29.16       29.94      7.06 o
   1   4  11        1.32        3.65      7.23 o
   2   4  11        0.10       14.51      6.19 o
   3   4  11       12.17        5.97      6.50 o
   4   4  11        7.26        2.23      6.56 o
 -13   5  11        0.28        3.62      6.38 o
 -12   5  11        4.94       13.05      6.04 o
 -11   5  11       40.08       45.68      6.31 o
 -10   5  11       61.79       56.95      6.34 o
  -9   5  11       27.32       22.83      6.17 o
  -8   5  11      775.81      753.12     10.29 o
  -7   5  11        0.44        3.81      6.59 o
  -6   5  11       40.12       42.72      7.14 o
  -5   5  11       51.81       53.00      8.00 o
  -4   5  11        0.39        4.66      8.80 o
  -3   5  11      107.04      105.04      8.56 o
  -2   5  11       50.34       56.10      7.99 o
  -1   5  11       19.53       21.88      8.03 o
   0   5  11        1.40       14.80      6.70 o
   1   5  11       58.80       36.82      7.04 o
   2   5  11       35.94       31.25      6.83 o
   3   5  11        2.93        3.02      6.72 o
   4   5  11        1.27        1.79      7.98 o
 -13   6  11        1.56        5.62      6.11 o
 -12   6  11        3.09       12.12      5.86 o
 -11   6  11       10.34        6.74      6.82 o
 -10   6  11       17.78       32.41      5.89 o
  -9   6  11       21.16       18.88      6.19 o
  -8   6  11       12.16        9.76      6.34 o
  -7   6  11       79.50       68.72      6.68 o
  -6   6  11       24.70       23.11      8.21 o
  -5   6  11      206.79      250.24      8.17 o
  -4   6  11      276.63      258.01      8.52 o
  -3   6  11      441.51      422.27      9.26 o
  -2   6  11       59.37       60.42      8.30 o
  -1   6  11      133.56      152.16      7.60 o
   0   6  11      331.32      299.21      7.77 o
   1   6  11        7.60        3.32      6.72 o
   2   6  11       58.11       50.56      6.78 o
   3   6  11       28.46       26.73      6.90 o
   4   6  11        0.07       21.14      7.64 o
 -13   7  11        6.58        6.80      6.67 o
 -12   7  11       16.44       15.93      5.98 o
 -11   7  11        5.91        5.29      5.68 o
 -10   7  11       37.78       35.77      6.69 o
  -9   7  11       29.82       24.14      6.53 o
  -8   7  11      273.20      227.12      6.54 o
  -7   7  11       34.75       34.89      7.86 o
  -6   7  11        1.44        2.37      7.68 o
  -5   7  11      786.77      802.04     18.21 o
  -4   7  11      270.95      290.29     10.18 o
  -3   7  11      171.91      172.02      8.47 o
  -2   7  11      149.72      149.38      8.58 o
  -1   7  11        3.59        8.21      8.85 o
   0   7  11      376.26      336.72      8.05 o
   1   7  11       12.84       28.74      7.15 o
   2   7  11        9.24       23.07      6.75 o
   3   7  11       55.34       52.12      6.80 o
 -13   8  11        2.85        0.34      6.36 o
 -12   8  11        0.61        7.54      6.18 o
 -11   8  11        1.12       13.93      6.22 o
 -10   8  11        0.71       11.72      6.86 o
  -9   8  11      147.49      145.70      7.93 o
  -8   8  11      185.44      148.07      7.00 o
  -7   8  11       42.91       49.04      7.30 o
  -6   8  11        8.61        5.52      7.77 o
  -5   8  11       16.49       16.90      7.51 o
  -4   8  11       22.12       15.11      8.84 o
  -3   8  11       12.11       20.35      7.52 o
  -2   8  11       24.42       36.98      8.25 o
  -1   8  11      274.55      267.89     11.67 o
   0   8  11      190.83      196.13      8.89 o
   1   8  11       92.50       90.40      7.16 o
   2   8  11        0.99        6.54      6.98 o
   3   8  11        6.24        9.24      8.42 o
 -12   9  11       27.05       43.74      8.14 o
 -11   9  11        0.28        2.63      5.81 o
 -10   9  11        0.58       22.24      6.99 o
  -9   9  11        2.01        1.40      6.49 o
  -8   9  11       10.90       21.95      6.70 o
  -7   9  11      577.56      571.45      7.78 o
  -6   9  11       38.03       38.76      9.18 o
  -5   9  11      129.39      135.38      7.60 o
  -4   9  11       10.94       11.59      7.42 o
  -3   9  11      612.64      586.13     20.89 o
  -2   9  11       16.46       30.83      7.90 o
  -1   9  11        8.71       10.14      6.64 o
   0   9  11      118.99      113.67      8.51 o
   1   9  11       27.11       34.48      7.81 o
   2   9  11        0.01        7.26      7.16 o
   3   9  11       35.46       41.46      6.85 o
 -12  10  11        2.02       16.73      7.26 o
 -11  10  11        8.54        6.17      6.83 o
 -10  10  11        1.38       -2.35      6.36 o
  -9  10  11       40.79       44.73      6.55 o
  -8  10  11      176.96      178.11      7.37 o
  -7  10  11      168.04      172.59      6.96 o
  -6  10  11       66.23       75.29      9.59 o
  -5  10  11       35.80       36.88      7.78 o
  -4  10  11       10.93       19.02      7.34 o
  -3  10  11       91.96       89.88      8.17 o
  -2  10  11      167.89      156.15      8.63 o
  -1  10  11       37.81       33.65      7.60 o
   0  10  11       16.76       18.03      7.69 o
   1  10  11       94.77       85.36      6.70 o
   2  10  11       15.48       25.02      7.82 o
   3  10  11       69.83       49.93      6.53 o
 -12  11  11        9.53       15.90      6.31 o
 -11  11  11       31.33       28.28      6.88 o
 -10  11  11       19.86        3.17      7.42 o
  -9  11  11        3.51       15.54      7.01 o
  -8  11  11      136.19      166.90      6.60 o
  -7  11  11        1.93       12.71      7.26 o
  -6  11  11        1.51       34.81     14.10 o
  -5  11  11        1.72       -0.49      7.84 o
  -4  11  11       35.21       38.79      8.60 o
  -3  11  11        0.49       18.56      9.07 o
  -2  11  11       62.63       65.42      7.78 o
  -1  11  11       68.01       62.17      7.85 o
   0  11  11       30.69       41.21      7.09 o
   1  11  11       27.90       24.34      7.54 o
   2  11  11        0.01        7.77      6.52 o
   3  11  11       15.09       20.99      6.71 o
 -11  12  11        0.10       21.83      6.53 o
 -10  12  11       85.48       92.17      6.86 o
  -9  12  11       13.97       17.10      6.86 o
  -8  12  11        0.54       -0.36      6.43 o
  -7  12  11       42.96       35.32      7.10 o
  -6  12  11      205.55      201.91     11.45 o
  -5  12  11        0.59        9.08      8.63 o
  -4  12  11       75.39       88.37      8.68 o
  -3  12  11      257.64      256.21      7.99 o
  -2  12  11       12.50       11.69      8.32 o
  -1  12  11       40.02       49.18      9.88 o
   0  12  11        5.00        9.01      6.94 o
   1  12  11       79.61       65.29      6.42 o
   2  12  11        0.74        7.39      6.48 o
 -11  13  11        4.35       10.62      6.45 o
 -10  13  11       13.21       22.32      6.75 o
  -9  13  11      115.21      106.44      7.54 o
  -8  13  11        0.76       12.78      7.14 o
  -7  13  11       42.92       66.76      7.76 o
  -6  13  11        2.07       12.32      7.80 o
  -5  13  11       57.52       62.64      7.36 o
  -4  13  11      174.41      176.43      7.56 o
  -3  13  11        8.40       18.32      7.24 o
  -2  13  11       63.17       60.96      9.54 o
  -1  13  11        0.66        9.54     12.02 o
   0  13  11       28.47       30.34      7.64 o
   1  13  11       92.85       67.93      7.37 o
   2  13  11        2.07        4.93      6.84 o
 -11  14  11       10.84       16.74      6.63 o
 -10  14  11       13.06       11.87      7.34 o
  -9  14  11       12.35       15.44      8.42 o
  -8  14  11        2.52       -2.56      8.00 o
  -7  14  11       46.89       60.44      7.30 o
  -6  14  11        9.92       13.37      9.15 o
  -5  14  11      113.46      142.30     11.34 o
  -4  14  11       63.60       69.65      7.92 o
  -3  14  11        5.46       11.35      7.65 o
  -2  14  11      227.37      214.74      9.85 o
  -1  14  11        1.16        5.50      7.86 o
   0  14  11        3.20        4.47      6.96 o
   1  14  11        5.60       10.78      6.97 o
 -10  15  11        0.28        1.15      7.11 o
  -9  15  11        4.06       -9.07      7.51 o
  -8  15  11       98.08       96.37      7.28 o
  -7  15  11       44.36       58.02      7.80 o
  -6  15  11        0.50        7.34      7.84 o
  -5  15  11      138.92      145.46      9.91 o
  -4  15  11        1.92        1.59      9.76 o
  -3  15  11      119.57      113.44      8.06 o
  -2  15  11       44.39       62.17      9.31 o
  -1  15  11        4.31       23.74      7.38 o
   0  15  11        6.14       15.66      7.65 o
   1  15  11        0.69        3.89      7.35 o
  -9  16  11       17.23       27.00      7.78 o
  -8  16  11        1.25        8.86      6.62 o
  -7  16  11       13.56       21.16      8.45 o
  -6  16  11      126.99      134.95      8.47 o
  -5  16  11       12.72        7.45      8.41 o
  -4  16  11        2.42       19.88     11.61 o
  -3  16  11       19.78       35.40      8.80 o
  -2  16  11        3.39        4.85      8.63 o
  -1  16  11      113.54       98.64      7.86 o
   0  16  11        0.02        4.32      7.48 o
  -9  17  11        5.29       20.09      7.42 o
  -8  17  11        6.05       16.06      6.31 o
  -7  17  11       21.31       10.38      7.31 o
  -6  17  11        2.51       12.76      7.87 o
  -5  17  11        0.49       -6.38      7.05 o
  -4  17  11       63.07       67.60      9.20 o
  -3  17  11      110.45      103.90      8.66 o
  -2  17  11       43.06       51.84      7.71 o
  -1  17  11       11.06       12.38      7.03 o
  -8  18  11        0.18       15.54      8.58 o
  -7  18  11        5.55       14.21      7.19 o
  -6  18  11       12.26       21.28      7.58 o
  -5  18  11        5.54        5.09      7.65 o
  -4  18  11       21.19       29.05      7.54 o
  -3  18  11       53.20       52.70      8.41 o
  -2  18  11        8.11        9.61      7.57 o
  -6  19  11        1.11        0.56      7.20 o
  -5  19  11       22.25       24.76      8.30 o
  -4  19  11       29.19       28.48      8.60 o
  -3  19  11       17.70       18.67      8.05 o
 -13   0  12        4.35       19.49      9.97 o
 -12   0  12       16.44       40.32      9.63 o
 -11   0  12       44.42       50.12     10.14 o
 -10   0  12        2.16       13.09      9.52 o
  -9   0  12      397.58      415.95     13.40 o
  -8   0  12      175.69      163.70      9.69 o
  -7   0  12      274.61      246.22     10.09 o
  -6   0  12     1989.85     2005.91     51.37 o
  -5   0  12       51.41       48.00     12.47 o
  -4   0  12       45.72       54.80     10.88 o
  -3   0  12       28.49       44.28     11.96 o
  -2   0  12      260.14      284.58     12.34 o
  -1   0  12      466.44      433.31     15.55 o
   0   0  12       91.38      120.04     11.46 o
   1   0  12       12.55       17.95      9.83 o
   2   0  12        0.87       -0.86      8.96 o
   3   0  12       11.21       -4.60     13.83 o
 -13   1  12        4.51       11.21      6.09 o
 -12   1  12        0.00        0.24      8.38 o
 -11   1  12       32.81       55.49      6.50 o
 -10   1  12      172.05      178.42      6.44 o
  -9   1  12       34.15       18.46      6.20 o
  -8   1  12      316.47      355.15      7.59 o
  -7   1  12       24.63       45.77      7.08 o
  -6   1  12      367.07      360.25      8.64 o
  -5   1  12      120.87      159.14      8.97 o
  -4   1  12      224.11      234.27      8.98 o
  -3   1  12      347.06      326.80      8.63 o
  -2   1  12       51.07       38.69      8.22 o
  -1   1  12      272.91      295.18      7.77 o
   0   1  12       77.71       91.36      7.35 o
   1   1  12       94.68       80.33      7.57 o
   2   1  12       97.23      114.92      7.47 o
   3   1  12        9.42        6.27      7.33 o
 -13   2  12       18.00       18.15      6.21 o
 -12   2  12       47.89       63.72      6.40 o
 -11   2  12       27.65       15.37      7.28 o
 -10   2  12        2.78       15.19      7.35 o
  -9   2  12      112.36      135.50      6.68 o
  -8   2  12      150.62      146.37      6.59 o
  -7   2  12       11.91        4.53      6.29 o
  -6   2  12      203.86      196.49      8.10 o
  -5   2  12      213.36      217.51      8.20 o
  -4   2  12       73.89       86.41      8.70 o
  -3   2  12      104.77      118.15      8.57 o
  -2   2  12      485.15      473.48      8.67 o
  -1   2  12       50.16       49.39      7.86 o
   0   2  12       49.82       77.35      7.33 o
   1   2  12       49.39       69.44      6.82 o
   2   2  12      104.77      111.94      7.53 o
   3   2  12        2.59        4.89      6.67 o
 -13   3  12       25.20       37.97      5.90 o
 -12   3  12        4.92       13.25      5.87 o
 -11   3  12       47.05       65.54      6.39 o
 -10   3  12       23.27       23.97      7.36 o
  -9   3  12        7.34       10.47      5.96 o
  -8   3  12        6.86       21.25      6.63 o
  -7   3  12      173.72      195.61      7.42 o
  -6   3  12       72.13       41.10      7.29 o
  -5   3  12        0.92       -1.11      7.99 o
  -4   3  12      212.51      213.86      8.28 o
  -3   3  12      307.33      304.72      8.71 o
  -2   3  12       88.57      121.67      8.78 o
  -1   3  12       14.62       21.75      7.48 o
   0   3  12      138.29      162.83      7.76 o
   1   3  12        0.90        0.97      6.71 o
   2   3  12        5.64       13.49      7.65 o
   3   3  12      107.33      101.89      6.75 o
 -13   4  12       20.29       16.60      5.66 o
 -12   4  12       11.46        4.44      6.11 o
 -11   4  12       12.92       15.34      5.70 o
 -10   4  12        2.10       19.50      5.99 o
  -9   4  12        7.71       16.79      6.59 o
  -8   4  12       72.95       69.91      6.69 o
  -7   4  12       13.36       12.87      7.57 o
  -6   4  12       97.33       97.10      7.47 o
  -5   4  12      725.82      699.20     19.59 o
  -4   4  12        3.06       15.65      9.08 o
  -3   4  12      239.83      271.43      9.16 o
  -2   4  12       30.18       41.38      7.85 o
  -1   4  12        1.44        9.09      8.34 o
   0   4  12        2.04        7.57      7.09 o
   1   4  12       71.28       81.69      7.70 o
   2   4  12       35.35       32.14      6.72 o
   3   4  12        1.65       22.52      7.05 o
 -13   5  12        2.37       16.04      6.08 o
 -12   5  12       22.06       17.66      6.07 o
 -11   5  12       13.55       25.24      6.44 o
 -10   5  12       78.85       86.98      6.75 o
  -9   5  12       27.27       18.24      6.10 o
  -8   5  12      283.87      314.60      7.51 o
  -7   5  12      279.40      270.75      7.99 o
  -6   5  12      340.61      318.83      9.14 o
  -5   5  12       10.13        7.99      7.51 o
  -4   5  12      263.85      266.72      9.48 o
  -3   5  12        9.88       23.10      9.41 o
  -2   5  12      222.87      205.71     10.12 o
  -1   5  12       18.89       39.91      8.05 o
   0   5  12       18.93       25.88      8.08 o
   1   5  12      133.18       92.47      6.69 o
   2   5  12      127.05      147.81      7.60 o
   3   5  12        0.75        1.29      7.83 o
 -13   6  12        7.77       13.58      6.86 o
 -12   6  12        0.86       11.80      6.11 o
 -11   6  12        3.13        9.01      6.97 o
 -10   6  12       17.27       29.26      6.59 o
  -9   6  12      223.42      221.66      6.97 o
  -8   6  12      405.56      379.94      7.66 o
  -7   6  12        1.05        5.44      6.74 o
  -6   6  12       68.90       87.13      7.57 o
  -5   6  12      155.81      151.06      8.30 o
  -4   6  12     1032.42      981.81     26.47 o
  -3   6  12       37.14       41.90      8.46 o
  -2   6  12      100.71      111.46      8.18 o
  -1   6  12      184.82      165.44     10.18 o
   0   6  12       84.76       63.73      7.18 o
   1   6  12       36.76       49.91      6.95 o
   2   6  12        3.87        1.98      6.79 o
   3   6  12        5.90       15.88      6.80 o
 -13   7  12        3.60        6.94      6.21 o
 -12   7  12        0.56        4.59      6.46 o
 -11   7  12        8.72       24.88      6.26 o
 -10   7  12       24.50       48.60      7.06 o
  -9   7  12       95.29       85.45      7.04 o
  -8   7  12       19.58       20.31      6.54 o
  -7   7  12       98.82      114.43      8.38 o
  -6   7  12      148.78      146.08      9.03 o
  -5   7  12       19.33       20.96      7.80 o
  -4   7  12       88.85       99.27      8.42 o
  -3   7  12      753.75      722.53     15.32 o
  -2   7  12       14.83       22.04      8.06 o
  -1   7  12       42.49       55.95      8.42 o
   0   7  12      138.03      141.00      8.36 o
   1   7  12        4.81       10.51      6.26 o
   2   7  12        8.04       13.26      7.63 o
 -12   8  12       42.51       39.53      7.09 o
 -11   8  12        3.77       21.90      8.00 o
 -10   8  12       39.32       28.91      7.04 o
  -9   8  12        4.88       14.35      6.80 o
  -8   8  12       11.08       14.29      8.05 o
  -7   8  12       84.77       75.91      7.87 o
  -6   8  12      102.91      117.34      8.71 o
  -5   8  12       24.11       38.83      7.86 o
  -4   8  12       23.70       26.33      7.56 o
  -3   8  12      113.57      129.25      7.84 o
  -2   8  12      464.33      489.89      8.60 o
  -1   8  12       79.97       82.45      9.72 o
   0   8  12      140.39      143.13      7.90 o
   1   8  12        1.31       17.82      7.33 o
   2   8  12      108.07      104.86      6.44 o
 -12   9  12        0.66        8.17      6.41 o
 -11   9  12        2.17       10.62      7.27 o
 -10   9  12       47.54       55.18      6.83 o
  -9   9  12       60.59       47.16      6.44 o
  -8   9  12       89.47      119.65      6.58 o
  -7   9  12      116.05      117.77      7.97 o
  -6   9  12       10.70        6.82      8.19 o
  -5   9  12       26.36       32.31      8.96 o
  -4   9  12       74.52       96.79      8.25 o
  -3   9  12      102.56      103.92      8.91 o
  -2   9  12        1.99       -1.78      7.14 o
  -1   9  12      227.57      271.40      8.15 o
   0   9  12      175.20      173.66      7.59 o
   1   9  12       17.75       19.88      7.19 o
   2   9  12       21.16       29.08      6.73 o
 -12  10  12        8.54        6.81      6.45 o
 -11  10  12       37.69       40.29      6.79 o
 -10  10  12        5.86       17.91      6.79 o
  -9  10  12      201.89      200.65      7.42 o
  -8  10  12      109.68       97.98      7.77 o
  -7  10  12        0.13        4.21      8.35 o
  -6  10  12      114.87      146.14      8.11 o
  -5  10  12      228.94      225.61      7.85 o
  -4  10  12       29.69       35.03      7.86 o
  -3  10  12       87.95       94.57      7.80 o
  -2  10  12      126.74      153.59      8.55 o
  -1  10  12        1.54       14.41      7.05 o
   0  10  12        3.78       21.86      6.60 o
   1  10  12        7.53       17.30      7.06 o
   2  10  12      110.92       94.67      9.93 o
 -11  11  12       19.67       31.46      6.57 o
 -10  11  12       60.86       47.77      6.33 o
  -9  11  12       21.02       10.31      7.94 o
  -8  11  12        9.44       25.29      6.93 o
  -7  11  12      124.17      126.62      9.59 o
  -6  11  12      202.41      199.57      9.01 o
  -5  11  12       53.01       61.24      7.51 o
  -4  11  12      122.61      128.89      7.82 o
  -3  11  12       24.58       25.14      8.09 o
  -2  11  12        2.44        0.84      9.06 o
  -1  11  12       29.22        6.61      7.67 o
   0  11  12      137.86      130.93      7.73 o
   1  11  12        0.66        4.71      8.90 o
 -11  12  12        9.42       20.43      6.70 o
 -10  12  12       11.20       10.23      8.00 o
  -9  12  12       78.35       75.04      6.66 o
  -8  12  12       38.41       29.37      6.80 o
  -7  12  12        0.90       11.04      8.34 o
  -6  12  12        2.50       20.66      8.64 o
  -5  12  12      226.18      200.45      9.19 o
  -4  12  12       15.00       23.14      8.90 o
  -3  12  12       15.18       27.38      8.43 o
  -2  12  12        5.73        9.44      9.04 o
  -1  12  12       84.77       73.51      9.12 o
   0  12  12       69.87       84.99      8.53 o
   1  12  12        4.18       18.10      7.53 o
 -11  13  12       13.15        9.97      7.07 o
 -10  13  12       23.89       28.78      7.94 o
  -9  13  12        5.88        9.73      7.06 o
  -8  13  12        0.59       -8.11      6.90 o
  -7  13  12       82.29       75.61      7.61 o
  -6  13  12       34.37       51.08      8.60 o
  -5  13  12        2.12        3.33      7.59 o
  -4  13  12       56.62       50.16      8.90 o
  -3  13  12        2.18       13.40      9.61 o
  -2  13  12        0.01        8.51      8.12 o
  -1  13  12       59.10       75.56      7.79 o
   0  13  12        4.99        7.06      8.60 o
   1  13  12       16.74       16.57      7.10 o
 -10  14  12       19.01       23.11      7.02 o
  -9  14  12        5.56       13.77      6.58 o
  -8  14  12       62.15       46.73      8.60 o
  -7  14  12        0.14      -13.97      9.03 o
  -6  14  12       16.01       20.69     13.31 o
  -5  14  12       34.60       31.44      7.96 o
  -4  14  12        2.07       18.21      7.21 o
  -3  14  12       11.82       19.64      8.80 o
  -2  14  12       45.22       53.63      8.48 o
  -1  14  12        0.20        7.07      8.18 o
   0  14  12        0.75        4.01      6.93 o
 -10  15  12       13.11       23.99      6.76 o
  -9  15  12       42.67       31.27      7.56 o
  -8  15  12       15.27       25.19      7.76 o
  -7  15  12        8.22       13.61      7.40 o
  -6  15  12        2.68        9.96      8.42 o
  -5  15  12        3.87       31.95     12.18 o
  -4  15  12       29.22       37.38      8.67 o
  -3  15  12       35.76       30.39      7.12 o
  -2  15  12        1.01        4.42      8.51 o
  -1  15  12        1.68       13.27      8.91 o
  -9  16  12        0.18        5.99      8.17 o
  -8  16  12        3.97       18.60     12.33 o
  -7  16  12       13.95       27.94      9.52 o
  -6  16  12        7.64       35.98      7.86 o
  -5  16  12       10.07       23.12      8.60 o
  -4  16  12       11.57        8.00      9.00 o
  -3  16  12       22.36        1.79      8.41 o
  -2  16  12       60.40       58.18      7.72 o
  -1  16  12       31.66       40.80      9.06 o
  -8  17  12        0.74       10.34      7.87 o
  -7  17  12        9.05        6.42      8.54 o
  -6  17  12       10.43       20.15     13.29 o
  -4  17  12        7.67       -4.54     12.35 o
  -3  17  12       34.09       29.20      9.52 o
  -2  17  12        0.81        6.52      7.78 o
  -6  18  12        0.15        2.44     13.24 o
  -5  18  12       24.87        5.00     10.65 o
  -4  18  12       47.83       51.96      8.58 o
 -13   1  13        5.68       18.36      6.25 o
 -12   1  13        8.18       11.27      6.09 o
 -11   1  13        0.02       15.50      5.75 o
 -10   1  13        3.26        1.28      6.58 o
  -9   1  13      222.10      214.31      6.41 o
  -8   1  13      108.24      107.31      6.71 o
  -7   1  13        4.70        8.15      6.77 o
  -6   1  13       22.14       21.97      7.51 o
  -5   1  13       66.63       64.53      7.44 o
  -4   1  13        0.60        9.99      8.11 o
  -3   1  13       47.20       55.60      7.74 o
  -2   1  13       14.75       20.36      8.12 o
  -1   1  13      154.53      155.59      7.54 o
   0   1  13        2.23        4.10      7.36 o
   1   1  13       14.15       14.65      7.29 o
   2   1  13       46.71       39.27      6.97 o
 -13   2  13       19.12       44.57      6.96 o
 -12   2  13        0.01       10.65      6.48 o
 -11   2  13        0.30        2.62      6.16 o
 -10   2  13        5.52        8.42      7.99 o
  -9   2  13        6.53       21.21      7.03 o
  -8   2  13        2.36       17.82      6.35 o
  -7   2  13      251.76      241.14      7.85 o
  -6   2  13      429.48      429.21      8.55 o
  -5   2  13      273.53      274.39      8.60 o
  -4   2  13        9.92       19.36      7.84 o
  -3   2  13      161.08      157.44      8.94 o
  -2   2  13      171.82      164.00      7.84 o
  -1   2  13        0.18       10.06      7.47 o
   0   2  13        0.67       -3.54      7.36 o
   1   2  13        8.34       22.84      6.95 o
   2   2  13       10.08       16.51      8.27 o
 -13   3  13       13.78        8.15      6.87 o
 -12   3  13        2.78       16.50      8.21 o
 -11   3  13       22.01       23.87      6.43 o
 -10   3  13       27.74       36.07      6.27 o
  -9   3  13        0.28        4.97      6.47 o
  -8   3  13       58.25       51.52      6.92 o
  -7   3  13       88.71       85.26      7.80 o
  -6   3  13        1.62       11.35      7.43 o
  -5   3  13      304.31      304.18      9.03 o
  -4   3  13       65.11       77.42      8.75 o
  -3   3  13       67.93       86.66      7.97 o
  -2   3  13        7.17       16.93      7.74 o
  -1   3  13       13.02        9.31      7.72 o
   0   3  13       50.67       46.21      6.84 o
   1   3  13       13.31        6.36      6.87 o
   2   3  13        9.91       20.49      7.29 o
 -13   4  13        0.37        9.15      6.56 o
 -12   4  13       15.84        3.20      6.90 o
 -11   4  13        2.26        8.90      6.82 o
 -10   4  13        3.03        8.03      7.07 o
  -9   4  13        1.09        1.18      6.68 o
  -8   4  13       34.09       33.06      6.54 o
  -7   4  13        3.95        9.40      7.74 o
  -6   4  13       35.82       39.08      8.01 o
  -5   4  13       15.53       26.46      9.06 o
  -4   4  13      101.76       99.86      7.96 o
  -3   4  13       31.31       18.35      8.22 o
  -2   4  13       45.58       49.67      7.95 o
  -1   4  13      103.38       97.14      8.18 o
   0   4  13       17.07       19.65      7.51 o
   1   4  13       11.35       18.54      6.63 o
   2   4  13       21.47       23.64      6.89 o
 -13   5  13        0.21        0.27      6.08 o
 -12   5  13        5.08       12.83      6.59 o
 -11   5  13       61.91       58.13      7.00 o
 -10   5  13        0.08        2.07      6.85 o
  -9   5  13       19.15        8.77      6.08 o
  -8   5  13      119.05      112.96      6.52 o
  -7   5  13        3.51       12.12      7.70 o
  -6   5  13       49.05       54.44      8.70 o
  -5   5  13       97.03       96.41      8.94 o
  -4   5  13        0.32        1.51      7.89 o
  -3   5  13       39.44       38.50      7.06 o
  -2   5  13       10.33       22.55      8.31 o
  -1   5  13       33.24       23.42      6.92 o
   0   5  13        0.56       -2.51      7.88 o
   1   5  13        6.75        7.50      6.60 o
   2   5  13       10.08       17.29      6.53 o
 -12   6  13        0.08       17.97      7.07 o
 -11   6  13        9.02       21.30      6.92 o
 -10   6  13       13.67        3.47      7.45 o
  -9   6  13       13.99       18.85      6.87 o
  -8   6  13        4.12       14.48      8.67 o
  -7   6  13       31.72       42.18      7.74 o
  -6   6  13       17.35       10.95      8.00 o
  -5   6  13       51.21       69.85      8.03 o
  -4   6  13       54.11       61.33      8.34 o
  -3   6  13        0.00       10.74      8.20 o
  -2   6  13       16.58       27.62      9.26 o
  -1   6  13      104.67      111.26      8.65 o
   0   6  13       50.26       32.22      7.37 o
   1   6  13       60.75       36.81      7.34 o
 -12   7  13        1.13        1.09      7.09 o
 -11   7  13        0.13        9.76      7.06 o
 -10   7  13       17.78       24.33      7.83 o
  -9   7  13       40.26       29.58      7.00 o
  -8   7  13        2.51       14.39      8.25 o
  -7   7  13        0.80       -3.29      7.68 o
  -6   7  13       14.75       20.42      8.41 o
  -5   7  13        0.61       15.13      7.95 o
  -4   7  13       13.86       18.31      9.12 o
  -3   7  13        7.01       19.64      8.96 o
  -2   7  13       11.76        9.31      8.09 o
  -1   7  13        3.26        4.09      8.09 o
   0   7  13        1.56       17.08      7.31 o
   1   7  13        0.10        2.49      7.40 o
 -12   8  13        2.59        5.55      6.37 o
 -11   8  13        1.57        9.78      6.01 o
 -10   8  13       76.34       69.32      7.55 o
  -9   8  13      102.82      100.36      7.16 o
  -8   8  13        0.18        8.32      7.60 o
  -7   8  13       44.51       41.40      6.86 o
  -6   8  13       48.14       29.57     10.11 o
  -5   8  13        9.19       13.64      8.79 o
  -4   8  13      247.90      242.38      8.13 o
  -3   8  13        8.94       11.06      7.61 o
  -2   8  13       23.40       22.27      7.51 o
  -1   8  13      127.12      120.48      9.50 o
   0   8  13        1.50       10.69      7.51 o
   1   8  13       11.92       12.72      7.54 o
 -12   9  13       14.63       12.38      7.42 o
 -11   9  13        1.87       11.31      6.93 o
 -10   9  13        1.73        7.55      7.00 o
  -9   9  13        7.38       12.99      7.67 o
  -8   9  13        9.97       29.60     10.10 o
  -7   9  13      184.75      205.06      8.70 o
  -6   9  13       87.11       99.01      9.42 o
  -5   9  13       46.58       49.09      8.64 o
  -4   9  13      132.50       95.37      8.41 o
  -3   9  13       41.88       54.17      9.12 o
  -2   9  13       39.81       50.64      8.04 o
  -1   9  13       12.92       10.86      7.56 o
   0   9  13        0.07        5.03      9.85 o
   1   9  13       44.53       28.87      6.85 o
 -11  10  13       18.55       33.23      8.07 o
 -10  10  13       36.27       23.28      6.60 o
  -9  10  13       40.00       27.42      6.42 o
  -8  10  13      118.43      125.98      8.89 o
  -7  10  13        0.01       13.89      7.59 o
  -6  10  13        5.06       23.66      7.71 o
  -5  10  13       47.90       60.87      7.51 o
  -4  10  13      110.98       88.27      8.27 o
  -3  10  13       54.80       51.68     10.03 o
  -2  10  13       61.69       66.38      8.04 o
  -1  10  13       51.09       51.60      9.62 o
   0  10  13        0.55       17.11      9.35 o
 -11  11  13        6.38       13.12      6.44 o
 -10  11  13       12.76       18.77      8.00 o
  -9  11  13       14.34       22.27      7.31 o
  -8  11  13        4.03        1.76      7.83 o
  -7  11  13       42.57       34.70      6.89 o
  -6  11  13       10.41       10.57      8.09 o
  -5  11  13        1.00       10.36      8.47 o
  -4  11  13      124.62      127.57      8.45 o
  -3  11  13        4.20       11.06      9.32 o
  -2  11  13       15.93       26.83      8.20 o
  -1  11  13       76.84       81.63      7.13 o
   0  11  13        0.46        4.89      8.03 o
 -11  12  13       40.09       49.12      7.82 o
 -10  12  13        6.73       11.66      6.78 o
  -9  12  13       43.52       42.70      8.48 o
  -8  12  13        0.67       13.47      7.40 o
  -7  12  13        2.39        0.84      7.48 o
  -6  12  13       56.48       57.77      8.84 o
  -5  12  13        3.14        8.78      7.43 o
  -4  12  13       12.81       26.05      8.61 o
  -3  12  13       14.85       23.38      8.78 o
  -2  12  13       26.22       28.04      8.43 o
  -1  12  13        6.62       30.87     10.16 o
   0  12  13        3.39       12.24      7.17 o
 -10  13  13       51.59       43.17      7.90 o
  -9  13  13        0.71        1.44      7.30 o
  -8  13  13       25.83       27.01      8.86 o
  -7  13  13       18.21       21.52      8.29 o
  -6  13  13        0.80        1.00      7.12 o
  -5  13  13       12.34        1.47      7.64 o
  -4  13  13       15.98       19.14      7.45 o
  -3  13  13       23.73       25.04      8.25 o
  -2  13  13        0.50       15.60      8.26 o
  -1  13  13        0.37        2.90      8.02 o
  -9  14  13       22.06       32.29      8.03 o
  -8  14  13       67.02       60.81     13.24 o
  -7  14  13        1.74        8.03     10.57 o
  -6  14  13        0.33       14.16      8.46 o
  -5  14  13      104.26      112.31      7.98 o
  -4  14  13        2.78        2.01      9.59 o
  -3  14  13        0.18        7.68      8.40 o
  -2  14  13        0.15       -0.65      7.62 o
  -9  15  13        0.83        0.97      8.84 o
  -8  15  13       33.53       41.41      9.96 o
  -7  15  13       15.00       34.60     11.69 o
  -6  15  13       73.39       75.31      8.73 o
  -5  15  13       20.95       19.96      7.68 o
  -4  15  13        0.13        9.69      7.92 o
  -3  15  13        0.31       14.16      8.16 o
  -2  15  13       10.83       13.67      8.43 o
  -8  16  13        0.22       18.98     10.27 o
  -7  16  13       13.42       26.67     10.43 o
  -6  16  13        1.17       15.43     11.57 o
  -5  16  13        4.41        7.21      9.51 o
  -4  16  13       20.28       21.29      7.70 o
  -3  16  13        0.02        1.05      8.52 o
 -13   0  14       10.38       20.54     10.04 o
 -12   0  14        0.17        7.41      8.11 o
 -11   0  14       13.81       20.85      8.84 o
 -10   0  14       46.60       48.63      9.21 o
  -9   0  14       12.29        8.24     10.10 o
  -8   0  14      135.53      144.81     10.60 o
  -7   0  14      244.37      216.97     11.02 o
  -6   0  14      106.59      124.62     11.51 o
  -5   0  14       37.72       37.26     13.79 o
  -4   0  14       60.28       60.18     13.55 o
  -3   0  14       41.66       44.14     12.27 o
  -2   0  14       30.18       68.12     14.46 o
  -1   0  14       36.63        6.20     11.32 o
   0   0  14       18.05       12.74     13.50 o
   1   0  14       46.11       79.38     12.58 o
 -13   1  14        7.45        9.50      7.08 o
 -12   1  14       11.98        8.24      6.69 o
 -11   1  14        1.64       -0.12      6.71 o
 -10   1  14       14.43       36.62      7.07 o
  -9   1  14      108.63      109.17      6.74 o
  -8   1  14       23.89       18.12      6.80 o
  -7   1  14      142.74      160.08      7.48 o
  -6   1  14        5.99       20.38      8.77 o
  -5   1  14      297.31      278.22      9.08 o
  -4   1  14      145.96      186.39      9.36 o
  -3   1  14        2.61       15.80      8.06 o
  -2   1  14       20.28       31.38      7.80 o
  -1   1  14        3.80       17.77      7.04 o
   0   1  14        4.15        7.64      7.04 o
   1   1  14       15.82       17.38      6.13 o
 -13   2  14       12.79       17.22      7.01 o
 -12   2  14       29.65       37.39      6.31 o
 -11   2  14       44.32       47.93      7.14 o
 -10   2  14        6.41        4.36      6.33 o
  -9   2  14       29.98       41.12      6.85 o
  -8   2  14      220.73      232.55      8.38 o
  -7   2  14       30.19       31.73      7.57 o
  -6   2  14       34.46       51.76      8.63 o
  -5   2  14       59.52       76.09      7.49 o
  -4   2  14      127.36      114.94      8.99 o
  -3   2  14       61.81       57.98      8.56 o
  -2   2  14       11.37       17.66      8.03 o
  -1   2  14      153.03      142.83      7.46 o
   0   2  14        1.06        4.05      7.50 o
   1   2  14        1.23       20.06      6.86 o
 -12   3  14        2.61        1.07      6.94 o
 -11   3  14        8.21       12.07      6.22 o
 -10   3  14       36.00       50.40      6.75 o
  -9   3  14        3.04        9.05      6.87 o
  -8   3  14        0.46        9.49      7.68 o
  -7   3  14      103.39      140.55      8.22 o
  -6   3  14       55.23       51.85      8.48 o
  -5   3  14        8.23       -0.61      8.71 o
  -4   3  14        3.94       10.31      8.36 o
  -3   3  14      651.82      643.55     10.66 o
  -2   3  14       77.28       85.13      8.70 o
  -1   3  14        3.68        8.65      6.87 o
   0   3  14       48.75       70.73      7.76 o
   1   3  14        7.06       10.42      7.57 o
 -12   4  14        0.29        6.78      7.08 o
 -11   4  14       33.50       40.47      7.27 o
 -10   4  14        4.52        6.80      6.16 o
  -9   4  14        3.82       20.01      7.51 o
  -8   4  14        1.31       14.76      8.18 o
  -7   4  14       57.08       54.23      7.27 o
  -6   4  14      105.93       78.46      7.99 o
  -5   4  14      448.08      467.83      9.46 o
  -4   4  14        5.14        8.35      8.43 o
  -3   4  14        1.79        4.36      9.08 o
  -2   4  14       40.01       54.52      7.55 o
  -1   4  14       62.61       82.40      8.48 o
   0   4  14       14.72        6.16      6.42 o
   1   4  14        0.17       23.32      7.54 o
 -12   5  14        8.88        9.20      6.63 o
 -11   5  14        3.34       10.91      6.63 o
 -10   5  14       43.12       60.32      6.70 o
  -9   5  14       43.91       37.98      7.10 o
  -8   5  14        2.14        1.27      8.39 o
  -7   5  14       16.89        1.80      7.96 o
  -6   5  14       67.88       86.73      7.93 o
  -5   5  14      163.41      127.88     11.03 o
  -4   5  14       36.23       59.15      8.51 o
  -3   5  14       13.58        4.06      9.25 o
  -2   5  14       61.77       63.79      7.80 o
  -1   5  14        7.32       13.45      7.84 o
   0   5  14        4.66        5.71      8.28 o
 -12   6  14        0.12       17.85      6.72 o
 -11   6  14       11.33       12.32      6.41 o
 -10   6  14        5.86        8.94      7.48 o
  -9   6  14       10.17       13.57      7.86 o
  -8   6  14       39.26       59.98      7.62 o
  -7   6  14       71.12       55.06      8.59 o
  -6   6  14       13.64       12.67      8.70 o
  -5   6  14        1.04        4.52      8.22 o
  -4   6  14      237.34      226.33     10.91 o
  -3   6  14       12.63        5.25      8.88 o
  -2   6  14       19.57       19.17      7.25 o
  -1   6  14        5.25        1.73      9.43 o
   0   6  14       49.39       41.23      6.97 o
 -12   7  14        3.96        9.98      7.75 o
 -11   7  14        0.66       13.35      7.55 o
 -10   7  14       14.95       21.92      7.53 o
  -9   7  14       25.01       27.27      8.36 o
  -8   7  14       21.52       18.72      7.81 o
  -7   7  14       38.16       64.40      7.89 o
  -6   7  14       57.67       77.83      8.77 o
  -5   7  14        3.17        4.55      8.85 o
  -4   7  14        7.75        4.66      8.25 o
  -3   7  14        3.07       15.83     10.64 o
  -2   7  14        7.61        6.25      9.01 o
  -1   7  14       23.97       28.16      7.60 o
   0   7  14       15.98       35.54      8.16 o
 -11   8  14        2.44        0.85      7.23 o
 -10   8  14        0.79        1.27      6.46 o
  -9   8  14       10.85        2.33     10.66 o
  -8   8  14       31.38       35.13      7.61 o
  -7   8  14       19.38       23.96      6.83 o
  -6   8  14       42.99       47.66      8.66 o
  -5   8  14       36.20       59.82      8.16 o
  -4   8  14       14.32       16.41      8.85 o
  -3   8  14       10.25       10.95      7.53 o
  -2   8  14        1.71        5.68      8.82 o
  -1   8  14      179.62      181.89     14.19 o
   0   8  14        6.98       17.72      8.69 o
 -11   9  14        1.08        3.08      6.83 o
 -10   9  14        3.71       16.17      7.21 o
  -9   9  14       10.99       35.91     12.46 o
  -8   9  14        0.12       -2.81      7.21 o
  -7   9  14      285.95      301.78      9.62 o
  -6   9  14        7.42       12.35      7.94 o
  -5   9  14       63.08       47.40      8.72 o
  -4   9  14       16.01       32.54      8.23 o
  -3   9  14       83.84       94.43      9.35 o
  -2   9  14      129.61      107.68      7.36 o
  -1   9  14       27.59       35.87      8.78 o
 -11  10  14       10.47        2.32      6.56 o
 -10  10  14       23.41       24.33      7.91 o
  -9  10  14       10.26       11.39      7.12 o
  -8  10  14       85.66       87.98      7.37 o
  -7  10  14       38.18       26.02      7.38 o
  -6  10  14        5.13        3.12      7.78 o
  -5  10  14       45.55       53.97      7.08 o
  -4  10  14       61.28       60.81      8.26 o
  -3  10  14        1.10       13.07      8.12 o
  -2  10  14       15.73       23.07      8.84 o
  -1  10  14        1.22        1.73     10.19 o
 -10  11  14       31.33       49.10      6.82 o
  -9  11  14       98.21       99.84      8.90 o
  -8  11  14       47.55       37.00      6.64 o
  -7  11  14        1.93        9.08      8.76 o
  -6  11  14       59.63       42.67      7.93 o
  -5  11  14        4.75        4.95      7.60 o
  -4  11  14        0.82       10.64      8.66 o
  -3  11  14       32.41       38.15      7.95 o
  -2  11  14       35.10       18.85     10.67 o
  -1  11  14        8.05       14.39      7.61 o
 -10  12  14        2.88        4.65      8.68 o
  -9  12  14        5.42       17.56      7.15 o
  -8  12  14        1.25       11.13      8.02 o
  -7  12  14        0.39        0.56      6.95 o
  -6  12  14       17.51       15.20      7.89 o
  -5  12  14        6.75        9.29      7.46 o
  -4  12  14       36.07       36.21      8.37 o
  -3  12  14       23.79       23.42      8.13 o
  -2  12  14        9.87       18.53      8.09 o
  -9  13  14        2.26        6.91     11.28 o
  -8  13  14        1.73       14.97     11.01 o
  -7  13  14        0.11       -5.12      8.32 o
  -6  13  14       48.56       44.70      8.31 o
  -5  13  14        0.16        2.33      8.36 o
  -4  13  14       11.63       19.21      7.44 o
  -3  13  14        5.01       23.13      9.85 o
  -8  14  14       82.97       60.20      9.11 o
  -7  14  14       16.97       23.26      9.14 o
  -6  14  14        5.41       11.15      7.31 o
  -5  14  14       17.50       11.06      8.23 o
  -4  14  14       22.58       18.14      8.65 o
  -7  15  14       24.15       42.11     10.37 o
  -6  15  14       19.60       35.75     10.30 o
  -5  15  14        3.69       19.57      8.00 o
 -12   1  15        8.09       16.38      6.39 o
 -11   1  15        5.22        0.70      7.04 o
 -10   1  15        8.34       14.04      6.92 o
  -9   1  15       96.54       94.15      7.19 o
  -8   1  15       98.96       80.14      8.58 o
  -7   1  15       17.08       27.65      8.16 o
  -6   1  15        3.50       -1.93      8.91 o
  -5   1  15       16.99       30.87      9.04 o
  -4   1  15      341.26      301.52      8.35 o
  -3   1  15       17.30       23.41      8.11 o
  -2   1  15      110.41      119.52      7.86 o
  -1   1  15       11.13        8.21      7.80 o
 -12   2  15       20.92       14.49      6.44 o
 -11   2  15        2.09        4.35      6.50 o
 -10   2  15        0.29        4.60      6.46 o
  -9   2  15        0.36       12.44      6.93 o
  -8   2  15        0.61        2.49      8.31 o
  -7   2  15       13.51       14.11      8.43 o
  -6   2  15        8.63       15.79      8.55 o
  -5   2  15       13.45        5.94      8.02 o
  -4   2  15       68.08       74.09     10.42 o
  -3   2  15       39.15       43.29      7.41 o
  -2   2  15        3.82       17.36      8.72 o
  -1   2  15        1.61        9.86      7.67 o
 -12   3  15        0.27        5.86      6.33 o
 -11   3  15       11.21       10.24      6.65 o
 -10   3  15       26.58       31.22      7.12 o
  -9   3  15        7.01        9.74      6.44 o
  -8   3  15       41.32       27.49      7.89 o
  -7   3  15       23.82       29.91      7.72 o
  -6   3  15       98.22      100.38      9.95 o
  -5   3  15       97.47       77.41      8.09 o
  -4   3  15        0.79        5.06      8.36 o
  -3   3  15        5.42        7.98      7.43 o
  -2   3  15        0.82       -6.78      8.11 o
  -1   3  15        8.37        8.65     11.17 o
 -12   4  15        2.32        0.01      6.12 o
 -11   4  15        4.74       10.18      7.14 o
 -10   4  15        0.08        6.32      7.12 o
  -9   4  15        0.13        8.51      7.56 o
  -8   4  15       28.03       28.33      8.56 o
  -7   4  15       27.34       23.10      8.81 o
  -6   4  15        0.02        5.91      8.30 o
  -5   4  15       15.46       20.81      9.04 o
  -4   4  15       18.16       24.67      8.72 o
  -3   4  15        0.34       12.43      8.16 o
  -2   4  15       15.80        0.67      8.65 o
  -1   4  15        0.13       11.84      8.20 o
 -12   5  15       23.15       19.67      6.59 o
 -11   5  15       22.11       26.32      7.36 o
 -10   5  15        0.05        6.96      7.61 o
  -9   5  15        2.49        1.01      6.97 o
  -8   5  15        0.87       14.93     10.96 o
  -7   5  15        2.14       16.50      7.78 o
  -6   5  15       21.23       16.62      7.44 o
  -5   5  15       57.26       53.58      9.91 o
  -4   5  15       10.95       12.72      9.09 o
  -3   5  15       13.61        6.65      7.86 o
  -2   5  15        2.87       12.60      8.07 o
  -1   5  15        4.82       20.26     10.28 o
 -11   6  15        3.21        5.51      7.00 o
 -10   6  15        3.47       13.15      7.22 o
  -9   6  15        3.88        4.06      8.38 o
  -8   6  15       11.11       24.32      9.00 o
  -7   6  15        2.70       -0.82      9.12 o
  -6   6  15        2.29       -4.05      8.86 o
  -5   6  15        6.25       13.70      8.33 o
  -4   6  15        3.34       27.17      8.89 o
  -3   6  15        0.04        1.89      7.84 o
  -2   6  15       29.95       33.64      7.47 o
  -1   6  15        1.49       19.88     10.92 o
 -11   7  15        8.74        2.86      7.02 o
 -10   7  15        5.11        7.47      9.01 o
  -9   7  15        2.84        6.35      7.75 o
  -8   7  15        0.00       16.15      8.42 o
  -7   7  15        0.24        6.87      7.98 o
  -6   7  15       42.50       32.61      8.75 o
  -5   7  15       19.24       20.99      7.60 o
  -4   7  15       66.24       78.80      9.08 o
  -3   7  15        2.62       12.67      7.67 o
  -2   7  15        1.09       14.29      8.19 o
 -11   8  15       14.03       28.61      7.23 o
 -10   8  15       18.46       37.69      7.72 o
  -9   8  15        0.02       -0.67      7.22 o
  -8   8  15        2.66        4.44      7.99 o
  -7   8  15        2.33       -0.30      8.57 o
  -6   8  15        1.07        7.54      8.01 o
  -5   8  15        0.16        8.11      8.26 o
  -4   8  15       24.25       17.29      7.94 o
  -3   8  15       37.77       55.44      8.44 o
  -2   8  15        9.92       10.77      9.43 o
 -10   9  15        9.39        8.71      6.61 o
  -9   9  15        4.10        5.47      7.83 o
  -8   9  15        3.12       21.23      8.50 o
  -7   9  15        6.89       26.14      7.62 o
  -6   9  15       44.32       54.93     10.22 o
  -5   9  15       43.03       26.13      8.35 o
  -4   9  15       56.91       53.42      8.36 o
  -3   9  15        2.45        2.72      8.82 o
  -2   9  15        0.45        8.40      8.08 o
 -10  10  15        4.79       14.00      8.71 o
  -9  10  15        0.34        8.90      7.36 o
  -8  10  15       13.70       20.17      7.73 o
  -7  10  15        7.05        8.18      7.16 o
  -6  10  15        0.07       13.23      8.32 o
  -5  10  15        8.05        0.64      7.19 o
  -4  10  15        0.54        5.17      8.14 o
  -3  10  15       17.19       18.63      8.74 o
  -9  11  15        3.40       -1.55      7.66 o
  -8  11  15        8.53        7.32      8.02 o
  -7  11  15        0.66        8.26      7.16 o
  -6  11  15        5.63        8.96      7.54 o
  -5  11  15       10.22       18.57      8.33 o
  -4  11  15        0.39       10.55      8.41 o
  -3  11  15        1.16        7.85      9.17 o
  -8  12  15        2.10        6.02      7.18 o
  -7  12  15        0.09       -1.26      7.64 o
  -6  12  15       17.07       13.44      7.58 o
  -5  12  15        2.64       19.19      9.23 o
  -4  12  15       26.21       19.47      8.28 o
  -7  13  15       15.66       25.17      7.91 o
  -6  13  15       10.34       15.15      8.32 o
 -11   0  16        0.30        4.52     10.75 o
 -10   0  16       32.92       38.99     11.25 o
  -9   0  16        1.50       -2.40     11.92 o
  -8   0  16        1.29       13.16     10.99 o
  -7   0  16        3.71       12.34     14.39 o
  -6   0  16       53.99       48.17     13.93 o
  -5   0  16      119.67       86.47     15.91 o
  -4   0  16       13.25        4.15     24.38 o
  -3   0  16       96.21       70.31     13.39 o
  -2   0  16      124.80      133.57     11.15 o
 -11   1  16        8.08        2.01      7.10 o
 -10   1  16        0.12       15.02      7.10 o
  -9   1  16       48.30       55.09      7.94 o
  -8   1  16       14.77       14.71      7.29 o
  -7   1  16        0.43       15.57      9.80 o
  -6   1  16        6.11       13.34      9.47 o
  -5   1  16       93.30       95.99      9.99 o
  -4   1  16        4.39       25.25     10.36 o
  -3   1  16        5.52       -3.49      8.40 o
  -2   1  16       65.22       68.24     16.98 o
 -11   2  16       14.48       29.06      6.85 o
 -10   2  16       19.04       20.90      8.03 o
  -9   2  16        1.03        4.20      8.04 o
  -8   2  16       24.48       45.78      7.99 o
  -7   2  16      112.51      125.31      8.98 o
  -6   2  16        9.10       11.13      8.92 o
  -5   2  16        0.03        4.56      8.85 o
  -4   2  16       35.26       37.54      8.34 o
  -3   2  16       35.04       32.01      8.66 o
  -2   2  16       55.22       29.25      9.42 o
 -11   3  16       13.92       19.16      7.75 o
 -10   3  16        1.74        8.68      8.12 o
  -9   3  16        0.99        5.18      8.10 o
  -8   3  16       37.96       34.22      6.79 o
  -7   3  16       17.77        7.36      8.14 o
  -6   3  16      145.94      148.36      8.43 o
  -5   3  16       13.61       16.53      9.54 o
  -4   3  16       68.37       64.71     11.02 o
  -3   3  16       63.01       75.16      8.91 o
  -2   3  16       12.63       20.70      7.84 o
 -11   4  16       14.13       21.40      7.86 o
 -10   4  16        7.10       19.55      8.60 o
  -9   4  16        4.36       18.88      7.62 o
  -8   4  16        0.18        4.91      7.58 o
  -7   4  16        4.05       19.52      6.95 o
  -6   4  16       42.27       38.66      8.54 o
  -5   4  16       26.59       43.69      9.48 o
  -4   4  16        2.20       12.70      8.76 o
  -3   4  16       19.80       17.86      9.34 o
 -11   5  16        2.82        8.59      7.87 o
 -10   5  16        2.44       13.06      7.89 o
  -9   5  16        5.88        5.43      7.82 o
  -8   5  16        0.84        3.73      8.41 o
  -7   5  16        3.45       10.20      7.92 o
  -6   5  16        6.45       15.44      8.16 o
  -5   5  16       11.36       26.56      8.21 o
  -4   5  16       13.31        6.17      9.49 o
  -3   5  16       14.85       33.11      8.17 o
 -10   6  16       24.81       24.67      8.53 o
  -9   6  16        3.15       12.10      7.80 o
  -8   6  16        1.41       11.36     11.10 o
  -7   6  16        7.15       13.68      8.72 o
  -6   6  16        7.19       13.73      7.75 o
  -5   6  16       20.15       12.54     12.72 o
  -4   6  16       57.45       66.12      7.88 o
  -3   6  16       10.58       16.16      7.91 o
 -10   7  16        0.60        7.51     10.85 o
  -9   7  16       29.55       27.72      7.93 o
  -8   7  16        8.31       -2.73      8.08 o
  -7   7  16        0.30       -5.92      7.71 o
  -6   7  16       13.52       20.23      8.29 o
  -5   7  16        0.42        7.93      7.30 o
  -4   7  16        0.93       -6.48      7.81 o
  -9   8  16       17.30        9.23      8.57 o
  -8   8  16        5.65       15.38      8.06 o
  -7   8  16       23.95       34.59      9.13 o
  -6   8  16       19.49       25.56      9.04 o
  -5   8  16        7.50       21.80      8.38 o
  -4   8  16        1.89        4.88      8.94 o
  -9   9  16        3.69        8.09      7.82 o
  -8   9  16        5.88       10.43      8.80 o
  -7   9  16        1.20        4.73      8.28 o
  -6   9  16        9.36       -3.04      9.12 o
  -5   9  16       25.03       22.21      7.89 o
  -8  10  16       10.04        9.83      7.13 o
  -7  10  16       13.52       26.26      7.24 o
  -6  10  16       46.05       45.51      9.81 o
 -10   1  17        9.65       10.76      7.49 o
  -9   1  17       42.53       23.36      9.79 o
  -8   1  17        0.03        7.18     10.25 o
  -7   1  17       11.82       12.92     15.29 o
  -6   1  17        9.78       17.48      9.88 o
  -5   1  17        2.18       26.51      8.98 o
 -10   2  17       13.11       14.86      7.58 o
  -9   2  17       19.99       -2.28      8.42 o
  -8   2  17        0.01       13.71      9.49 o
  -7   2  17       18.68       30.17     10.45 o
  -6   2  17        0.21       -5.77     10.29 o
  -5   2  17        2.23       16.02      9.34 o
  -9   3  17        4.64        2.27      8.94 o
  -8   3  17       16.86       28.78      9.30 o
  -7   3  17       17.49       18.39      8.16 o
  -6   3  17        1.27        4.53      8.28 o
  -5   3  17        0.95       12.25      8.01 o
  -9   4  17        1.92        2.10      9.36 o
  -8   4  17        0.41       -0.11      8.21 o
  -7   4  17        0.61       15.19      8.38 o
  -6   4  17        4.99       16.20      8.09 o
  -5   4  17        9.66        2.43      8.06 o
  -9   5  17        2.17       22.84      8.58 o
  -8   5  17        1.24        5.02      8.95 o
  -7   5  17        0.01       13.85      8.46 o
  -6   5  17        9.62       30.60      7.34 o
  -8   6  17        1.70       10.26      8.19 o
  -7   6  17        0.72        3.55      9.01 o
  -6   6  17        0.74       10.75      9.29 o
 
